# Supplementary material for: Moisture modulates soil reservoirs of active DNA and RNA viruses
Source: Commun Biol. 2021 Aug 26;4:992. doi: 10.1038/s42003-021-02514-2 (PMC8390657; doi:10.1038/s42003-021-02514-2)
Supplement: Supplementary file 3 — Supplementary Data 1. Summary of the 416 transcribed DNA viral contigs. [file 42003_2021_2514_MOESM3_ESM.xlsx]

## Sheet: 416_seq_length
Transcribed_DNA_viral_contig	New_ID	Length	Singleton	Clustering_method	Cluster_index	Remarks	Host_assignment_1	Host_assignment_2	Host_assignment_3
3300005340_____Ga0070689_100001058	VC_101	17268	no	tetra	1		Verrucomicrobia	Actinobacteria
3300005341_____Ga0070691_10000151	VC_104	22236	no	AAI	1		Actinobacteria
3300005354_____Ga0070675_100001528	VC_106	17108	no	AAI	1		not_assigned
3300024279_____Ga0247692_1000074	VC_276	20938	no	tetra	1		not_assigned
3300009695_____Ga0123337_10003402	VC_201	17014	no	tetra	2		Actinobacteria
3300011343_____Ga0118483_10016	VC_218	34758	no	tetra	2		Actinobacteria
3300011743_____Ga0120721_100085	VC_220	31458	no	AAI	2		Proteobacteria	Actinobacteria
3300012549_____Ga0118504_100034	VC_236	27818	no	AAI	2		Actinobacteria
3300013351_____Ga0118628_100004	VC_241	30217	no	tetra	2		not_assigned
3300014055_____Ga0119878_1000337	VC_243	21225	no	tetra	2		Actinobacteria
REF:2556921395_____2556958009	VC_338	20031	no	tetra	2		not_assigned
SRR3505613.11717.1	VC_357	8013	no	tetra	2		Actinobacteria
3300000440_____AR_comb_assmDRAFT_10429468	VC_64	31174	no	tetra	3		Proteobacteria
3300000559_____F14TC_100114348	VC_65	15536	no	AAI	3		Proteobacteria
3300015372_____Ga0132256_100000392	VC_257	31389	no	AAI	3		Proteobacteria
3300002468_____BRHa_1002573	VC_50	31013	no	tetra	4		Proteobacteria
3300002772_____JGI25164J39214_1000233	VC_58	42959	no	tetra	4		Proteobacteria
3300002987_____JGI25159J45721_1000077	VC_79	47586	no	AAI	4		Proteobacteria
3300003214_____JGI25165J46597_1000429	VC_81	42959	no	AAI	4		Proteobacteria
3300003791_____Ga0055530_10000287	VC_90	45977	no	tetra	4		Proteobacteria
3300005289_____Ga0065704_10000606	VC_95	20764	no	tetra	4		Proteobacteria
3300005511_____Ga0077121_10008099	VC_25	14854	no	tetra	4		not_assigned
3300006904_____Ga0075424_100008347	VC_18	10116	no	tetra	4		Proteobacteria
3300009137_____Ga0066709_100004221	VC_172	11366	no	tetra	4		not_assigned
3300009686_____Ga0123338_10000477	VC_199	40909	no	tetra	4		Proteobacteria
3300009779_____Ga0116152_10001031	VC_207	22883	no	tetra	4		not_assigned
3300014565_____Ga0169881_100640	VC_248	36473	no	tetra	4		not_assigned
Kansas_Scaffold105098385_43300	VC_280	43300	no	tetra	4		Acidobacteria
Kansas_Scaffold328032312_6428	VC_308	6428	no	tetra	4		not_assigned
Kansas_Scaffold328033592_4684	VC_309	4684	no	tetra	4		not_assigned
REF:Alphaproteobacteria_gi_563543685	VC_27	15514	no	tetra	4		not_assigned
REF:Alphaproteobacteria_gi_563545195	VC_342	15409	no	tetra	4		not_assigned
SRR3505613.18539.1	VC_360	7391	no	tetra	4		Proteobacteria
3300001305_____C688J14111_10000164	VC_7	15964	no	tetra	5		Bacteroidetes
3300001472_____JGI24004J15324_10003009	VC_68	6635	no	AAI	5		not_assigned
3300001686_____C688J18823_10007250	VC_10	7112	no	AAI	5		not_assigned
3300000364_____INPhiseqgaiiFebDRAFT_105889561	VC_63	6609	no	tetra	6		not_assigned
3300002835_____B570J40625_100001729	VC_78	40255	no	tetra	6		not_assigned
3300005294_____Ga0065705_10001971	VC_97	22251	no	tetra	6		Acidobacteria
3300005340_____Ga0070689_100001357	VC_102	15536	no	tetra	6		not_assigned
3300005441_____Ga0070700_100000193	VC_112	34477	no	tetra	6		Acidobacteria	Proteobacteria
3300005513_____Ga0077120_1007825	VC_116	10965	no	tetra	6		Proteobacteria
3300005515_____Ga0077122_10007419	VC_118	16917	no	tetra	6		Proteobacteria
3300005613_____Ga0074649_1002392	VC_37	20052	no	tetra	6		not_assigned
3300005719_____Ga0068861_100000484	VC_128	23126	no	AAI	6		Proteobacteria
3300006844_____Ga0075428_100003161	VC_143	17989	no	tetra	6		Actinobacteria
3300009148_____Ga0105243_10000996	VC_46	26244	no	tetra	6		Acidobacteria	Proteobacteria
3300009467_____Ga0115565_10003555	VC_195	11042	no	AAI	6		not_assigned
3300010045_____Ga0126311_10000135	VC_209	37153	no	tetra	6		not_assigned
3300012204_____Ga0137374_10010655	VC_230	10814	no	tetra	6		not_assigned
3300012353_____Ga0137367_10002252	VC_233	15394	no	tetra	6		Proteobacteria
3300015372_____Ga0132256_100008147	VC_258	9008	no	tetra	6		Proteobacteria
3300018027_____Ga0184605_10003167	VC_264	5655	no	tetra	6		Proteobacteria
3300019882_____Ga0193713_1000031	VC_273	38696	no	tetra	6		Proteobacteria
3300024187_____Ga0247672_1000031	VC_275	27884	no	tetra	6		Proteobacteria
Kansas_Scaffold5891858_9684	VC_17	9684	no	tetra	6		Actinobacteria
SRR3505613.114479.1	VC_356	6640	no	tetra	6		Actinobacteria
SRR3505613.30866.1	VC_364	7662	no	tetra	6		not_assigned
SRR3505613.71227.1	VC_373	9565	no	tetra	6		Proteobacteria
SRR3505654.53699.1	VC_406	3151	no	tetra	6		Proteobacteria
3300005332_____Ga0066388_100003415	VC_99	10277	no	tetra	7		Actinobacteria
3300005347_____Ga0070668_100002434	VC_105	13695	no	AAI	7		Actinobacteria
3300005435_____Ga0070714_100002438	VC_111	13711	no	tetra	7		Actinobacteria
3300005468_____Ga0070707_100001765	VC_113	20830	no	tetra	7		Actinobacteria	Proteobacteria
3300018052_____Ga0184638_1000143	VC_265	18755	no	tetra	7		Actinobacteria
Kansas_Scaffold257908576_11801	VC_301	11801	no	tetra	7		Actinobacteria
Kansas_Scaffold257908773_34058	VC_302	34058	no	tetra	7		Actinobacteria	Proteobacteria	Planctomycetes
SRR3505673.19570.1	VC_414	7061	no	AAI	7		not_assigned
3300001347_____JGI20156J14371_10006530	VC_67	7852	no	tetra	8		not_assigned
3300002404_____B570J29591_1000012	VC_75	36697	no	tetra	8		not_assigned
3300005512_____Ga0074648_1002048	VC_115	19038	no	tetra	8		not_assigned
3300009068_____Ga0114973_10002259	VC_23	14100	no	tetra	8		not_assigned
3300009068_____Ga0114973_10002483	VC_170	13341	no	tetra	8		not_assigned
3300009151_____Ga0114962_10001634	VC_175	19224	no	tetra	8		not_assigned
3300009420_____Ga0114994_10006062	VC_191	8784	no	tetra	8		not_assigned
3300009437_____Ga0115556_1000396	VC_193	28661	no	tetra	8		not_assigned
3300009449_____Ga0115558_1001997	VC_194	12281	no	AAI	8		not_assigned
3300009467_____Ga0115565_10000595	VC_51	31249	no	tetra	8		not_assigned
3300009705_____Ga0115000_10001303	VC_202	22277	no	AAI	8		not_assigned
3300009706_____Ga0115002_10003636	VC_205	19135	no	tetra	8		not_assigned
3300009706_____Ga0115002_10003946	VC_206	18244	no	tetra	8		not_assigned
3300009768_____Ga0116193_1001570	VC_31	18617	no	tetra	8		not_assigned
3300012353_____Ga0137367_10000144	VC_232	45811	no	tetra	8		not_assigned
3300028132_____Ga0228649_1000362	VC_36	19986	no	tetra	8		not_assigned
3300011877_____Ga0121633_100411	VC_224	21345	no	AAI	9		Proteobacteria
REF:2547132004_____2547132004	VC_1	8915	no	AAI	9		not_assigned
SRR3505654.4324.1	VC_405	2674	no	tetra	9		not_assigned
3300005334_____Ga0068869_100000235	VC_100	29235	no	tetra	10		Proteobacteria
3300005354_____Ga0070675_100001812	VC_107	15802	no	tetra	10		Proteobacteria
3300005564_____Ga0070664_100001795	VC_120	17205	no	tetra	10		Proteobacteria
3300005611_____Ga0074647_1001084	VC_123	11993	no	AAI	10		not_assigned
3300005843_____Ga0068860_100002219	VC_129	20440	no	AAI	10		not_assigned
3300005955_____Ga0073922_1000106	VC_132	8293	no	AAI	10		not_assigned
3300010038_____Ga0126315_10000854	VC_19	11126	no	tetra	10		Actinobacteria
3300010397_____Ga0134124_10002987	VC_217	13624	no	AAI	10		not_assigned
Kansas_Scaffold257909002_10792	VC_303	10792	no	tetra	10		not_assigned
REF:Alphaproteobacteria_gi_402850157	VC_54	32572	no	tetra	10		not_assigned
SRR3505613.44540.1	VC_11	7379	no	tetra	11		not_assigned
SRR3505613.62689.1	VC_371	8908	no	AAI	11		Proteobacteria
SRR3505673.842.1	VC_416	9321	no	AAI	11		not_assigned
Kansas_Scaffold123529749_3493	VC_283	3493	no	tetra	12		not_assigned
Kansas_Scaffold141075978_24409	VC_286	24409	no	AAI	12		Proteobacteria
SRR3505654.368513.1	VC_401	7750	no	AAI	12		not_assigned
3300007210_____Ga0103359_100470	VC_154	42137	no	AAI	13		not_assigned
Kansas_Scaffold123529679_3068	VC_282	3068	no	AAI	13		not_assigned
3300005663_____Ga0073582_100387	VC_127	38974	no	tetra	14		not_assigned
3300009159_____Ga0114978_10000300	VC_177	41467	no	tetra	14		not_assigned
3300009159_____Ga0114978_10002843	VC_178	14270	no	tetra	14		not_assigned
3300009161_____Ga0114966_10000308	VC_179	47406	no	tetra	14		not_assigned
3300009161_____Ga0114966_10000833	VC_180	29166	no	tetra	14		not_assigned
3300009161_____Ga0114966_10017407	VC_183	5512	no	AAI	14		not_assigned
3300009185_____Ga0114971_10000370	VC_189	28843	no	AAI	14		not_assigned
3300013006_____Ga0164294_10001739	VC_238	19956	no	tetra	14		Bacteroidetes
3300009163_____Ga0114970_10000754	VC_185	24267	no	AAI	15		not_assigned
3300009706_____Ga0115002_10000905	VC_204	41775	no	tetra	15		not_assigned
3300024519_____Ga0255046_10000279	VC_277	13164	no	tetra	15		Firmicutes
SRR3505654.185299.1	VC_388	7335	no	AAI	15		not_assigned
3300005526_____Ga0073909_10000045	VC_119	46799	no	tetra	16		not_assigned
3300005569_____Ga0066705_10000011	VC_122	30045	no	AAI	16		not_assigned
3300006165_____Ga0075443_10000567	VC_137	15650	no	tetra	16		not_assigned
3300008139_____Ga0114845_1000095	VC_165	42068	no	tetra	16		not_assigned
3300009151_____Ga0114962_10000735	VC_174	28604	no	tetra	16		not_assigned
3300009161_____Ga0114966_10002297	VC_181	17056	no	tetra	16		not_assigned
3300009161_____Ga0114966_10003793	VC_182	13133	no	tetra	16		not_assigned
3300009164_____Ga0114975_10000901	VC_186	21743	no	AAI	16		not_assigned
3300009181_____Ga0114969_10000819	VC_188	26852	no	AAI	16		not_assigned
3300009426_____Ga0115547_1000609	VC_192	22962	no	tetra	16		not_assigned
3300009544_____Ga0115006_10001545	VC_198	14442	no	AAI	16		not_assigned
3300009694_____Ga0116170_10000928	VC_200	30539	no	tetra	16		not_assigned
3300009705_____Ga0115000_10001350	VC_203	21897	no	tetra	16		not_assigned
3300009786_____Ga0114999_10001356	VC_208	34160	no	tetra	16		not_assigned
3300010260_____Ga0129315_1000359	VC_212	42191	no	tetra	16		Firmicutes
3300013004_____Ga0164293_10000923	VC_45	24506	no	tetra	16		not_assigned
3300014694_____Ga0121485_100067	VC_250	41144	no	tetra	16		Bacteroidetes
3300017967_____Ga0181590_10001239	VC_262	21754	no	tetra	16		not_assigned
3300018410_____Ga0181561_10001631	VC_35	19927	no	tetra	16		not_assigned
3300020470_____Ga0211543_10000364	VC_274	31155	no	tetra	16		not_assigned
Kansas_Scaffold302556578_4230	VC_307	4230	no	AAI	16		not_assigned
NC_031032	VC_336	24320	no	tetra	16		Firmicutes
3300001356_____JGI12269J14319_10003202	VC_26	15448	no	tetra	17		Acidobacteria	Proteobacteria
3300002485_____C687J35088_10000381	VC_76	14645	no	tetra	17		Bacteroidetes
3300003395_____JGI25917J50250_1000613	VC_82	9835	no	tetra	17		not_assigned
3300003426_____JGI26534J51046_1000531	VC_84	47407	no	AAI	17		Proteobacteria
3300003426_____JGI26534J51046_1000807	VC_85	34369	no	tetra	17		Proteobacteria
3300003429_____JGI25914J50564_10000759	VC_86	10934	no	AAI	17		not_assigned
3300003790_____Ga0055528_1000535	VC_89	29273	no	AAI	17		not_assigned
3300005365_____Ga0070688_100000255	VC_109	28038	no	tetra	17		Actinobacteria	Proteobacteria
3300007066_____Ga0103285_100132	VC_150	32419	no	tetra	17		not_assigned
3300007305_____Ga0104872_100510	VC_155	46299	no	tetra	17		not_assigned
3300007318_____Ga0104925_100199	VC_156	24163	no	tetra	17		Actinobacteria
3300007988_____Ga0100402_1001554	VC_164	26529	no	tetra	17		not_assigned
3300008418_____Ga0115222_101301	VC_166	8388	no	tetra	17		not_assigned
3300012035_____Ga0137445_1000007	VC_226	31717	no	tetra	17		not_assigned
3300025075_____Ga0209615_100006	VC_57	22123	no	tetra	17		Proteobacteria
Kansas_Scaffold138783584_3445	VC_285	3445	no	AAI	17		not_assigned
Kansas_Scaffold38083093_3716	VC_311	3716	no	AAI	17		not_assigned
NC_019723	VC_59	47090	no	AAI	17		Proteobacteria
NC_023503	VC_335	48800	no	AAI	17		Firmicutes
NC_040625	VC_337	21527	no	AAI	17	Rhynchobatus djiddensis adomavirus	Metazoa
REF:Actinobacteria_gi_408543508-152-15228	VC_3	15076	no	AAI	17		not_assigned
REF:Alphaproteobacteria_gi_421760367	VC_341	47638	no	tetra	17		not_assigned
REF:Bacilli_gi_418075088	VC_343	39547	no	tetra	17		not_assigned
REF:Bacilli_gi_418134205	VC_344	42159	no	tetra	17		not_assigned
REF:Bacilli_gi_419511460	VC_345	14650	no	tetra	17		not_assigned
REF:Bacilli_gi_507028129	VC_346	21665	no	tetra	17		not_assigned
REF:Gammaproteobacteria_gi_417692287	VC_349	11465	no	tetra	17		not_assigned
REF:Gammaproteobacteria_gi_487656782	VC_351	25933	no	tetra	17		not_assigned
REF:Gammaproteobacteria_gi_550552147	VC_352	15427	no	tetra	17		not_assigned
REF:Gammaproteobacteria_gi_556926888	VC_353	46803	no	tetra	17		not_assigned
SRR3505613.109142.1	VC_355	7017	no	tetra	17		Actinobacteria
SRR3505654.308253.1	VC_395	4472	no	AAI	17		not_assigned
3300001580_____Draft_10000465	VC_70	45135	no	AAI	18		Proteobacteria
3300005281_____Ga0065720_1019009	VC_94	45543	no	tetra	18		not_assigned
3300005988_____Ga0075160_10000237	VC_133	35128	no	tetra	18		Actinobacteria
3300005997_____Ga0066255_1001175	VC_134	28227	no	tetra	18		Proteobacteria
3300006880_____Ga0075429_100004584	VC_21	11877	no	tetra	18		Actinobacteria
3300009148_____Ga0105243_10001386	VC_173	21489	no	tetra	18		not_assigned
3300012211_____Ga0137377_10009961	VC_231	7934	no	tetra	18		Proteobacteria
3300014626_____Ga0121506_10184	VC_249	13646	no	tetra	18		Proteobacteria
3300019884_____Ga0193741_1000038	VC_53	32258	no	tetra	18		not_assigned
Kansas_Scaffold469733606_2673	VC_321	2673	no	AAI	18		not_assigned
Kansas_Scaffold59501076_6064	VC_327	6064	no	tetra	18		Actinobacteria
REF:2556921512_____2556966638	VC_339	10263	no	tetra	18		not_assigned
SRR3505613.23103.1	VC_362	7625	no	tetra	18		Actinobacteria
SRR3505613.34565.1	VC_365	9291	no	tetra	18		Proteobacteria
SRR3505613.62507.1	VC_370	7482	no	tetra	18		not_assigned
SRR3505613.84249.1	VC_379	10000	no	tetra	18		Actinobacteria
SRR3505613.85317.1	VC_380	7850	no	tetra	18		Actinobacteria
SRR3505654.117644.1	VC_384	4135	no	AAI	18		Actinobacteria
SRR3505654.330378.1	VC_398	9456	no	tetra	18		Actinobacteria
NC_006658	VC_49	30655	no	AAI	19	Cotesia congregata bracovirus	Metazoa
REF:Betaproteobacteria_gi_482909684-27294-76934	VC_347	49640	no	tetra	19		not_assigned
SRR3505613.21091.1	VC_361	7932	no	tetra	19		Actinobacteria
SRR3505654.256002.1	VC_392	4730	no	AAI	19		Proteobacteria
SRR3505673.6951.1	VC_415	6739	no	tetra	19		not_assigned
3300006865_____Ga0073934_10002206	VC_147	41906	no	AAI	20		not_assigned
3300014204_____Ga0172381_10001244	VC_244	30360	no	tetra	20		not_assigned
Kansas_Scaffold236644344_11743	VC_297	11743	no	AAI	20		not_assigned
Kansas_Scaffold240020649_10578	VC_298	10578	no	AAI	20		not_assigned
Kansas_Scaffold282209579_3540	VC_306	3540	no	AAI	20		not_assigned
Kansas_Scaffold412726031_5222	VC_317	5222	no	AAI	20		not_assigned
SRR3505613.75293.1	VC_374	7330	no	AAI	20		not_assigned
SRR3505613.87341.1	VC_381	7595	no	tetra	20		not_assigned
SRR3505654.129484.1	VC_385	5330	no	AAI	20		not_assigned
SRR3505654.192538.1	VC_389	9158	no	AAI	20		not_assigned
SRR3505654.213147.1	VC_390	5535	no	AAI	20		not_assigned
SRR3505654.262134.1	VC_8	4552	no	AAI	20		not_assigned
SRR3505673.1187.1	VC_413	10000	no	AAI	20		not_assigned
3300007798_____Ga0105755_101379	VC_162	18210	no	AAI	21		not_assigned
Kansas_Scaffold22053497_3306	VC_296	3306	no	AAI	21		Actinobacteria	Proteobacteria
Kansas_Scaffold24104993_5171	VC_299	5171	no	AAI	21		not_assigned
Kansas_Scaffold42221038_3581	VC_318	3581	no	AAI	21		Proteobacteria
Kansas_Scaffold15048157_3506	VC_288	3506	no	AAI	22		not_assigned
SRR3505613.81854.1	VC_378	9146	no	AAI	22		not_assigned
3300003203_____JGI25406J46586_10000406	VC_80	19823	no	tetra	23		Actinobacteria
3300003415_____JGI26525J50270_1000291	VC_83	31056	no	tetra	23		Proteobacteria
3300004141_____Ga0066634_1000001	VC_91	39871	no	tetra	23		Proteobacteria
3300005293_____Ga0065715_10001219	VC_96	11133	no	tetra	23		not_assigned
3300005515_____Ga0077122_10002022	VC_117	33818	no	tetra	23		Acidobacteria	Proteobacteria
3300006038_____Ga0075365_10000167	VC_135	20972	no	tetra	23		Proteobacteria
3300006317_____Ga0099674_100646	VC_140	28980	no	tetra	23		not_assigned
3300006845_____Ga0075421_100016349	VC_144	9262	no	tetra	23		Actinobacteria
3300006852_____Ga0075433_10001354	VC_146	17978	no	tetra	23		Actinobacteria
3300006880_____Ga0075429_100008585	VC_148	8888	no	tetra	23		Actinobacteria
3300007714_____Ga0105661_1002275	VC_161	10458	no	AAI	23		Proteobacteria	Actinobacteria
3300008715_____Ga0115609_1000359	VC_56	37514	no	AAI	23		not_assigned
3300009187_____Ga0114972_10000600	VC_190	26786	no	AAI	23		not_assigned
3300011380_____Ga0153936_100074	VC_219	21308	no	tetra	23		not_assigned
3300011390_____Ga0153932_1000244	VC_34	19662	no	tetra	23		not_assigned
3300011814_____Ga0121684_100546	VC_221	8899	no	AAI	23		not_assigned
3300011852_____Ga0122187_100121	VC_222	46169	no	AAI	23		Proteobacteria
3300011877_____Ga0121633_100204	VC_223	39767	no	tetra	23		Proteobacteria
3300011906_____Ga0122201_100159	VC_225	35262	no	tetra	23		Acidobacteria	Proteobacteria	Actinobacteria
3300012060_____Ga0153937_1000240	VC_227	19590	no	AAI	23		not_assigned
3300012063_____Ga0153993_100207	VC_38	21525	no	AAI	23		not_assigned
3300012082_____Ga0153948_1000533	VC_228	20666	no	AAI	23		not_assigned
3300012089_____Ga0153924_1000611	VC_39	21627	no	AAI	23		not_assigned
3300012150_____Ga0153945_1000180	VC_33	19611	no	AAI	23		not_assigned
3300013929_____Ga0120998_100146	VC_242	29977	no	tetra	23		Proteobacteria
3300014497_____Ga0182008_10000324	VC_246	37661	no	tetra	23		Proteobacteria
3300014951_____Ga0169829_100599	VC_252	34533	no	tetra	23		not_assigned
3300015199_____Ga0167647_1000029	VC_254	42389	no	tetra	23		Actinobacteria
7000000715_____SRS014683_WUGC_scaffold_32291	VC_55	36405	no	tetra	23		not_assigned
Kansas_Scaffold212773713_36301	VC_294	36301	no	tetra	23		not_assigned
Kansas_Scaffold212773715_9965	VC_295	9965	no	AAI	23		not_assigned
Kansas_Scaffold412718346_4841	VC_316	4841	no	AAI	23		not_assigned
Kansas_Scaffold5720476_7733	VC_324	7733	no	tetra	23		not_assigned
Kansas_Scaffold9769715_5885	VC_329	5885	no	tetra	23		Actinobacteria
NC_008925	VC_333	3821	no	AAI	23	Glypta fumiferanae ichnovirus	Metazoa
REF:Gammaproteobacteria_gi_378760357-8358-14535	VC_348	6177	no	tetra	23		not_assigned
SRR3505654.327848.1	VC_397	3489	no	AAI	23		not_assigned
SRR3505654.668152.1	VC_408	2694	no	tetra	23		Proteobacteria
SRR3505654.741096.1	VC_410	6794	no	AAI	23		Actinobacteria	Proteobacteria
SRR3505654.78762.1	VC_411	2922	no	tetra	23		Proteobacteria
SRR3505654.88315.1	VC_412	3204	no	AAI	23		not_assigned
3300002153_____JGI24540J26637_10000393	VC_71	18049	no	tetra	24		not_assigned
3300002186_____JGI24539J26755_10000231	VC_73	25946	no	AAI	24		not_assigned
3300002186_____JGI24539J26755_10000560	VC_74	17636	no	tetra	24		not_assigned
3300002773_____JGI25152J39213_1000165	VC_40	45327	no	tetra	24		Actinobacteria
3300003407_____JGI26536J50258_1000300	VC_61	49719	no	AAI	24		Actinobacteria
3300005260_____Ga0074072_1003599	VC_93	8434	no	tetra	24		Actinobacteria
3300005295_____Ga0065707_10081931	VC_98	28947	no	tetra	24		Actinobacteria	Proteobacteria
3300005334_____Ga0068869_100001766	VC_22	12941	no	tetra	24		Actinobacteria
3300005341_____Ga0070691_10000040	VC_103	37404	no	AAI	24		Actinobacteria
3300005365_____Ga0070688_100000110	VC_108	42775	no	tetra	24		Actinobacteria
3300005511_____Ga0077121_10000726	VC_114	46510	no	tetra	24		Proteobacteria
3300005564_____Ga0070664_100002739	VC_121	14219	no	AAI	24		Actinobacteria
3300005613_____Ga0074649_1001579	VC_124	26969	no	AAI	24		not_assigned
3300006846_____Ga0075430_100018179	VC_145	5983	no	tetra	24		Actinobacteria
3300006969_____Ga0075419_10000522	VC_44	24367	no	tetra	24		Actinobacteria
3300007799_____Ga0105049_10004063	VC_163	17217	no	tetra	24		Actinobacteria
3300008496_____Ga0115078_100362	VC_60	48022	no	tetra	24		Firmicutes	Proteobacteria
3300009529_____Ga0114919_10000144	VC_197	46174	no	tetra	24		not_assigned
3300010158_____Ga0114960_10000959	VC_211	23817	no	AAI	24		not_assigned
3300010334_____Ga0136644_10000470	VC_52	32136	no	tetra	24		not_assigned
3300012360_____Ga0137375_10007627	VC_234	12876	no	tetra	24		Actinobacteria
3300013004_____Ga0164293_10000228	VC_237	41829	no	tetra	24		not_assigned
3300013132_____Ga0172372_10015291	VC_240	9283	no	tetra	24		not_assigned
3300015245_____Ga0137409_10003848	VC_255	15875	no	tetra	24		Verrucomicrobia	Proteobacteria
3300019730_____Ga0194001_1000008	VC_269	33114	no	tetra	24		not_assigned
3300020354_____Ga0211608_10000105	VC_48	30196	no	tetra	24		Actinobacteria
Kansas_Scaffold148629869_39999	VC_287	39999	no	tetra	24		Actinobacteria
Kansas_Scaffold59159502_22775	VC_326	22775	no	tetra	24		Actinobacteria
NC_008912	VC_4	3141	no	AAI	24	Glypta fumiferanae ichnovirus	Metazoa
REF:Actinobacteria_gi_564945046	VC_32	18920	no	tetra	24		not_assigned
SRR3505613.111630.1	VC_16	8990	no	tetra	24		Actinobacteria
SRR3505613.74904.1	VC_12	7590	no	tetra	24		Actinobacteria
SRR3505613.78945.1	VC_376	8008	no	tetra	24		Proteobacteria
SRR3505654.162915.1	VC_386	10000	no	tetra	24		Actinobacteria	Proteobacteria
SRR3505654.325909.1	VC_396	3485	no	tetra	24		Proteobacteria
3300005405_____Ga0074193_1000740	VC_110	49380	no	tetra	25		not_assigned
3300006317_____Ga0099674_100838	VC_141	24979	no	tetra	25		not_assigned
3300007362_____Ga0104788_100459	VC_157	46027	no	tetra	25		Bacteroidetes
3300008161_____Ga0110913_1000926	VC_30	16516	no	tetra	25		not_assigned
3300010150_____Ga0098056_1000721	VC_210	13604	no	tetra	25		not_assigned
3300017971_____Ga0180438_10006000	VC_263	16627	no	tetra	25		not_assigned
7000000421_____SRS043663_LANL_scaffold_906	VC_278	26384	no	tetra	25		not_assigned
3300012201_____Ga0137365_10003473	VC_229	12568	no	tetra	26		Proteobacteria
3300015264_____Ga0137403_10016491	VC_256	7987	no	tetra	26		not_assigned
3300019877_____Ga0193722_1000110	VC_270	17319	no	tetra	26		Proteobacteria
3300017446_____Ga0182217_1000066	VC_259	15038	no	tetra	27		not_assigned
3300017447_____Ga0182215_1000026	VC_260	23288	no	tetra	27		Bacteroidetes
3300017692_____Ga0182210_1000034	VC_261	23304	no	tetra	27		not_assigned
SRR3505654.30755.1	VC_394	4921	no	tetra	28		Actinobacteria
SRR3505654.372057.1	VC_402	3320	no	tetra	28		not_assigned
3300009164_____Ga0114975_10010636	VC_9	5740	yes	NA	29		not_assigned
3300008154_____Ga0114321_1001126	VC_24	14640	yes	NA	30		not_assigned
SRR3505613.75145.1	VC_2	3993	yes	NA	31		not_assigned
SRR3505654.564074.1	VC_407	2786	yes	NA	32		Proteobacteria
3300008963_____Ga0102930_1000034	VC_169	39163	yes	NA	33		not_assigned
Kansas_Scaffold158428019_6832	VC_289	6832	yes	NA	34		not_assigned
Kansas_Scaffold373761650_5711	VC_310	5711	yes	NA	35		not_assigned
Kansas_Scaffold27728713_3612	VC_305	3612	yes	NA	36		not_assigned
3300001567_____Draft_10001390	VC_69	36413	yes	NA	37		not_assigned
3300003621_____JGI26083J51738_10000496	VC_87	21387	yes	NA	38		not_assigned
NC_006647	VC_331	8785	yes	NA	39	Cotesia congregata bracovirus	Metazoa
NC_043307	VC_47	29631	yes	NA	40	Diolcogaster facetosa bracovirus	Metazoa
Kansas_Scaffold204517944_3536	VC_293	3536	yes	NA	41		not_assigned
SRR3505613.56991.1	VC_369	7984	yes	NA	42		not_assigned
SRR3505654.132210.1	VC_6	3067	yes	NA	43		not_assigned
Kansas_Scaffold98660811_3963	VC_330	3963	yes	NA	44		not_assigned
SRR3505613.96013.1	VC_382	3840	yes	NA	45		not_assigned
Kansas_Scaffold183228038_11999	VC_292	11999	yes	NA	46		not_assigned
Kansas_Scaffold389260807_4007	VC_314	4007	yes	NA	47		not_assigned
Kansas_Scaffold57886941_3251	VC_325	3251	yes	NA	48		not_assigned
Kansas_Scaffold183228010_14940	VC_291	14940	yes	NA	49		not_assigned
SRR3505654.581344.1	VC_15	8607	yes	NA	50		not_assigned
SRR3505613.34603.1	VC_366	8963	yes	NA	51		not_assigned
Kansas_Scaffold40225674_6980	VC_315	6980	yes	NA	52		not_assigned
SRR3505613.117664.1	VC_358	5535	yes	NA	53		not_assigned
3300008635_____Ga0115679_101364	VC_20	11859	yes	NA	54		not_assigned
3300018416_____Ga0181553_10002116	VC_266	17682	yes	NA	55		not_assigned
NC_006641	VC_29	15959	yes	NA	56	Cotesia congregata bracovirus	Metazoa
SRR3505654.357225.1	VC_400	3227	yes	NA	57		not_assigned
SRR3505654.276084.1	VC_393	7003	yes	NA	58		not_assigned
SRR3505654.382059.1	VC_403	2985	yes	NA	59		not_assigned
SRR3505654.719644.1	VC_409	2732	yes	NA	60		not_assigned
SRR3505654.334689.1	VC_399	10000	yes	NA	61		not_assigned
3300010334_____Ga0136644_10004508	VC_215	10282	yes	NA	62		Actinobacteria
3300009163_____Ga0114970_10000205	VC_184	41292	yes	NA	63		not_assigned
SRR3505613.81848.1	VC_377	8030	yes	NA	64		not_assigned
SRR3505654.185293.1	VC_387	8305	yes	NA	65		not_assigned
SRR3505613.55948.1	VC_368	5458	yes	NA	66		not_assigned
Kansas_Scaffold266424205_14364	VC_304	14364	yes	NA	67		Actinobacteria
3300013094_____Ga0164297_10002700	VC_239	17288	yes	NA	68		Firmicutes
3300006340_____Ga0068503_10201616	VC_142	8323	yes	NA	69		not_assigned
3300007162_____Ga0079300_10000018	VC_153	45120	yes	NA	70		not_assigned
3300009086_____Ga0102812_10000702	VC_171	23731	yes	NA	71		not_assigned
3300014939_____Ga0134458_100318	VC_251	14683	yes	NA	72		not_assigned
3300007522_____Ga0105053_10027149	VC_159	6246	yes	NA	73		not_assigned
Kansas_Scaffold3822899_7469	VC_312	7469	yes	NA	74		not_assigned
3300020818_____Ga0214277_10168730	VC_43	23731	yes	NA	75		not_assigned
SRR3505613.120418.1	VC_359	9112	yes	NA	76		Proteobacteria
Kansas_Scaffold249260973_5874	VC_300	5874	yes	NA	77		Proteobacteria
NC_043325	VC_5	35842	yes	NA	78	Diolcogaster facetosa bracovirus	Metazoa
3300007519_____Ga0105055_10029132	VC_158	6126	yes	NA	79		not_assigned
3300008607_____Ga0111136_100977	VC_167	11722	yes	NA	80		not_assigned
3300009164_____Ga0114975_10001042	VC_187	20147	yes	NA	81		not_assigned
Kansas_Scaffold461219698_13991	VC_320	13991	yes	NA	82		not_assigned
SRR3505613.75897.1	VC_14	8032	yes	NA	83		not_assigned
Kansas_Scaffold74909668_7852	VC_328	7852	yes	NA	84		Proteobacteria	Actinobacteria
SRR3505613.42174.1	VC_367	9677	yes	NA	85		not_assigned
3300019879_____Ga0193723_1000711	VC_271	13062	yes	NA	86		not_assigned
3300010334_____Ga0136644_10000457	VC_214	32588	yes	NA	87		not_assigned
SRR3505654.391307.1	VC_404	4644	yes	NA	88		not_assigned
Kansas_Scaffold43444670_36695	VC_319	36695	yes	NA	89		Proteobacteria
3300005613_____Ga0074649_1002187	VC_125	21428	yes	NA	90		not_assigned
3300006295_____Ga0099657_100894	VC_138	7522	yes	NA	91		Actinobacteria
Kansas_Scaffold47002564_6206	VC_322	6206	yes	NA	92		not_assigned
3300007109_____Ga0102633_103478	VC_151	6559	yes	NA	93		not_assigned
REF:Gammaproteobacteria_gi_484105672-90012-113280	VC_41	23268	yes	NA	94		not_assigned
3300018421_____Ga0181592_10001322	VC_267	19992	yes	NA	95		not_assigned
SRR3505613.69217.1	VC_372	8931	yes	NA	96		not_assigned
3300014552_____Ga0134450_100274	VC_247	44902	yes	NA	97		not_assigned
REF:Alphaproteobacteria_gi_381168833	VC_340	13428	yes	NA	98		not_assigned
SRR3505613.96761.1	VC_383	8107	yes	NA	99		not_assigned
Kansas_Scaffold3840359_5126	VC_313	5126	yes	NA	100		not_assigned
SRR3505654.230178.1	VC_391	5072	yes	NA	101		not_assigned
SRR3505613.75601.1	VC_375	8426	yes	NA	102		not_assigned
3300004807_____Ga0007809_10000951	VC_92	12233	yes	NA	103		not_assigned
Kansas_Scaffold132637601_4840	VC_284	4840	yes	NA	104		not_assigned
Kansas_Scaffold53989663_6598	VC_323	6598	yes	NA	105		Proteobacteria
SRR3505613.25625.1	VC_363	9376	yes	NA	106		not_assigned
3300018086_____Ga0187769_10005437	VC_13	7786	yes	NA	107		not_assigned
3300003775_____Ga0055524_1000342	VC_88	42719	yes	NA	108		Proteobacteria
3300010288_____Ga0116210_1003287	VC_213	8833	yes	NA	109		Acidobacteria
3300005618_____Ga0068864_100001461	VC_126	19466	yes	NA	110		not_assigned
3300010366_____Ga0126379_10003098	VC_216	10704	yes	NA	111		not_assigned
3300009502_____Ga0114951_10002729	VC_196	19463	yes	NA	112		not_assigned
SRR3505613.103628.1	VC_354	7433	yes	NA	113		Acidobacteria
3300018868_____Ga0187844_10003344	VC_268	10725	yes	NA	114		not_assigned
3300005937_____Ga0081455_10016496	VC_131	7128	yes	NA	115		not_assigned
3300005529_____Ga0070741_10004769	VC_28	31292	yes	NA	116		Acidobacteria
3300012532_____Ga0137373_10000919	VC_235	31214	yes	NA	117		not_assigned
REF:Gammaproteobacteria_gi_452704131-0-49186	VC_350	49186	yes	NA	118		not_assigned
3300014963_____Ga0134523_1007134	VC_253	10382	yes	NA	119		not_assigned
3300002488_____JGI25128J35275_1001190	VC_77	7875	yes	NA	120		not_assigned
3300014208_____Ga0172379_10002424	VC_245	32994	yes	NA	121		not_assigned
Kansas_Scaffold166028026_18172	VC_290	18172	yes	NA	122		Proteobacteria
3300005937_____Ga0081455_10008166	VC_130	10919	yes	NA	123		not_assigned
3300009157_____Ga0105092_10000065	VC_176	47354	yes	NA	124		not_assigned
3300008161_____Ga0110913_1000464	VC_42	23480	yes	NA	125		not_assigned
Kansas_Scaffold115142520_7665	VC_281	7665	yes	NA	126		not_assigned
3300007562_____Ga0102915_1000095	VC_160	24859	yes	NA	127		not_assigned
3300006301_____Ga0099617_100235	VC_139	12628	yes	NA	128		Actinobacteria
3300007123_____Ga0102684_101002	VC_152	15277	yes	NA	129		not_assigned
3300019881_____Ga0193707_1000032	VC_272	34190	yes	NA	130		not_assigned
3300008636_____Ga0111420_100824	VC_168	20626	yes	NA	131		not_assigned
7000000653_____SRS016740_Baylor_scaffold_7106	VC_279	27800	yes	NA	132		not_assigned
3300006045_____Ga0082212_10001610	VC_136	33206	yes	NA	133		Proteobacteria	Bacteroidetes
3300002167_____JGI24714J26587_10007694	VC_72	5624	yes	NA	134		not_assigned
3300006904_____Ga0075424_100000784	VC_149	25932	yes	NA	135		Actinobacteria	Acidobacteria
NC_011038	VC_334	38677	yes	NA	136		Proteobacteria
2088090014_____GPIPI_16748044	VC_62	17921	yes	NA	137		Proteobacteria	Actinobacteria
3300000955_____JGI1027J12803_107555801	VC_66	7866	yes	NA	138		not_assigned
NC_008913	VC_332	3157	yes	NA	139	Glypta fumiferanae ichnovirus	Metazoa
