# Supplementary material for: Moisture modulates soil reservoirs of active DNA and RNA viruses
Source: Commun Biol. 2021 Aug 26;4:992. doi: 10.1038/s42003-021-02514-2 (PMC8390657; doi:10.1038/s42003-021-02514-2)
Supplement: Supplementary file 4 — Supplementary Data 2. Transcript reads of lysogenic marker genes encoding viral integrase and excisionase. [file 42003_2021_2514_MOESM4_ESM.xlsx]

## Sheet: Sheet1
Transcrip reads	Sample	MappedGene		Genes	A-dry-1	A-dry-2	A-dry-3	C-dry-1	C-dry-2	C-dry-3	A-wet-1	A-wet-2	A-wet-3	C-wet-1	C-wet-2	C-wet-3
A-dry-Rep1_WD-19_S10RuonanD00472:89:HLFHMBCXX:2:1216:9012:49992	A-dry-Rep1	integrase		integrase	5	101	0	3	4	3	1	2	1	0	2	2
A-dry-Rep1_WD-19_S10RuonanD00472:89:HLFHMBCXX:2:1207:17417:24285	A-dry-Rep1	integrase		excisionase	0	10	0	1	0	0	1	1	0	0	1	0
A-dry-Rep1_WD-19_S10RuonanD00472:89:HLFHMBCXX:2:2109:10765:2987	A-dry-Rep1	integrase		integrase_normalized	4.05336	75.4926	0	2.18674	3.53612	2.8811	1.74357	2.73076	0.777822	0	2.81667	2.57863
A-dry-Rep1_WD-19_S10RuonanD00472:89:HLFHMBCXX:1:2216:3596:71314	A-dry-Rep1	integrase		excisionase_normalized	0	7.47452	0	0.728913	0	0	1.74357	1.36538	0	0	1.40834	0
A-dry-Rep1_WD-19_S10RuonanD00472:89:HLFHMBCXX:2:2111:10614:70487	A-dry-Rep1	integrase
A-dry-Rep2_WD-20_S11RuonanD00472:89:HLFHMBCXX:1:2108:10154:8234	A-dry-Rep2	integrase
A-dry-Rep2_WD-20_S11RuonanD00472:89:HLFHMBCXX:2:2209:10568:63949	A-dry-Rep2	integrase
A-dry-Rep2_WD-20_S11RuonanD00472:89:HLFHMBCXX:2:2102:8035:90333	A-dry-Rep2	integrase
A-dry-Rep2_WD-20_S11RuonanD00472:89:HLFHMBCXX:1:1103:3240:14341	A-dry-Rep2	integrase
A-dry-Rep2_WD-20_S11RuonanD00472:89:HLFHMBCXX:1:1211:11528:34628	A-dry-Rep2	integrase
A-dry-Rep2_WD-20_S11RuonanD00472:89:HLFHMBCXX:1:2112:17780:72708	A-dry-Rep2	integrase
A-dry-Rep2_WD-20_S11RuonanD00472:89:HLFHMBCXX:2:2113:18525:48848	A-dry-Rep2	integrase
A-dry-Rep2_WD-20_S11RuonanD00472:89:HLFHMBCXX:2:2102:3257:19102	A-dry-Rep2	integrase
A-dry-Rep2_WD-20_S11RuonanD00472:89:HLFHMBCXX:1:1111:2133:59534	A-dry-Rep2	integrase
A-dry-Rep2_WD-20_S11RuonanD00472:89:HLFHMBCXX:2:2112:8151:82095	A-dry-Rep2	integrase
A-dry-Rep2_WD-20_S11RuonanD00472:89:HLFHMBCXX:2:1211:20695:76273	A-dry-Rep2	integrase
A-dry-Rep2_WD-20_S11RuonanD00472:89:HLFHMBCXX:1:1116:20755:41190	A-dry-Rep2	integrase
A-dry-Rep2_WD-20_S11RuonanD00472:89:HLFHMBCXX:1:1205:17962:12647	A-dry-Rep2	integrase
A-dry-Rep2_WD-20_S11RuonanD00472:89:HLFHMBCXX:1:1207:19582:59868	A-dry-Rep2	integrase
A-dry-Rep2_WD-20_S11RuonanD00472:89:HLFHMBCXX:1:2103:15373:93240	A-dry-Rep2	integrase
A-dry-Rep2_WD-20_S11RuonanD00472:89:HLFHMBCXX:2:1110:17179:40701	A-dry-Rep2	integrase
A-dry-Rep2_WD-20_S11RuonanD00472:89:HLFHMBCXX:2:1201:13569:34139	A-dry-Rep2	integrase
A-dry-Rep2_WD-20_S11RuonanD00472:89:HLFHMBCXX:2:1206:10757:64380	A-dry-Rep2	integrase
A-dry-Rep2_WD-20_S11RuonanD00472:89:HLFHMBCXX:2:1207:5233:97282	A-dry-Rep2	integrase
A-dry-Rep2_WD-20_S11RuonanD00472:89:HLFHMBCXX:2:2111:13091:32906	A-dry-Rep2	integrase
A-dry-Rep2_WD-20_S11RuonanD00472:89:HLFHMBCXX:2:2114:20829:49152	A-dry-Rep2	integrase
A-dry-Rep2_WD-20_S11RuonanD00472:89:HLFHMBCXX:2:2202:7349:31941	A-dry-Rep2	integrase
A-dry-Rep2_WD-20_S11RuonanD00472:89:HLFHMBCXX:2:2216:6555:6853	A-dry-Rep2	integrase
A-dry-Rep2_WD-20_S11RuonanD00472:89:HLFHMBCXX:1:1110:7936:66101	A-dry-Rep2	integrase
A-dry-Rep2_WD-20_S11RuonanD00472:89:HLFHMBCXX:1:1212:1648:19759	A-dry-Rep2	integrase
A-dry-Rep2_WD-20_S11RuonanD00472:89:HLFHMBCXX:1:2106:16895:54266	A-dry-Rep2	integrase
A-dry-Rep2_WD-20_S11RuonanD00472:89:HLFHMBCXX:1:2114:4178:94730	A-dry-Rep2	integrase
A-dry-Rep2_WD-20_S11RuonanD00472:89:HLFHMBCXX:1:2206:5121:57910	A-dry-Rep2	integrase
A-dry-Rep2_WD-20_S11RuonanD00472:89:HLFHMBCXX:2:1108:6341:17288	A-dry-Rep2	integrase
A-dry-Rep2_WD-20_S11RuonanD00472:89:HLFHMBCXX:2:1216:4831:100161	A-dry-Rep2	integrase
A-dry-Rep2_WD-20_S11RuonanD00472:89:HLFHMBCXX:2:2106:18554:43602	A-dry-Rep2	integrase
A-dry-Rep2_WD-20_S11RuonanD00472:89:HLFHMBCXX:2:2210:4937:49607	A-dry-Rep2	integrase
A-dry-Rep2_WD-20_S11RuonanD00472:89:HLFHMBCXX:1:1104:16455:18830	A-dry-Rep2	integrase
A-dry-Rep2_WD-20_S11RuonanD00472:89:HLFHMBCXX:1:1109:18382:77240	A-dry-Rep2	integrase
A-dry-Rep2_WD-20_S11RuonanD00472:89:HLFHMBCXX:1:1110:13361:30469	A-dry-Rep2	integrase
A-dry-Rep2_WD-20_S11RuonanD00472:89:HLFHMBCXX:1:1111:11676:70451	A-dry-Rep2	integrase
A-dry-Rep2_WD-20_S11RuonanD00472:89:HLFHMBCXX:1:1112:12435:64536	A-dry-Rep2	integrase
A-dry-Rep2_WD-20_S11RuonanD00472:89:HLFHMBCXX:1:1205:10657:36419	A-dry-Rep2	integrase
A-dry-Rep2_WD-20_S11RuonanD00472:89:HLFHMBCXX:1:1206:20102:71294	A-dry-Rep2	integrase
A-dry-Rep2_WD-20_S11RuonanD00472:89:HLFHMBCXX:1:1212:12513:45041	A-dry-Rep2	integrase
A-dry-Rep2_WD-20_S11RuonanD00472:89:HLFHMBCXX:1:1215:8799:33765	A-dry-Rep2	integrase
A-dry-Rep2_WD-20_S11RuonanD00472:89:HLFHMBCXX:1:1215:2219:39416	A-dry-Rep2	integrase
A-dry-Rep2_WD-20_S11RuonanD00472:89:HLFHMBCXX:1:1216:3961:75690	A-dry-Rep2	integrase
A-dry-Rep2_WD-20_S11RuonanD00472:89:HLFHMBCXX:1:2102:1329:83182	A-dry-Rep2	integrase
A-dry-Rep2_WD-20_S11RuonanD00472:89:HLFHMBCXX:1:2107:21006:26467	A-dry-Rep2	integrase
A-dry-Rep2_WD-20_S11RuonanD00472:89:HLFHMBCXX:1:2110:18262:29211	A-dry-Rep2	integrase
A-dry-Rep2_WD-20_S11RuonanD00472:89:HLFHMBCXX:1:2110:2096:71695	A-dry-Rep2	integrase
A-dry-Rep2_WD-20_S11RuonanD00472:89:HLFHMBCXX:1:2111:18866:96744	A-dry-Rep2	integrase
A-dry-Rep2_WD-20_S11RuonanD00472:89:HLFHMBCXX:1:2116:4300:92152	A-dry-Rep2	integrase
A-dry-Rep2_WD-20_S11RuonanD00472:89:HLFHMBCXX:1:2204:9858:73009	A-dry-Rep2	integrase
A-dry-Rep2_WD-20_S11RuonanD00472:89:HLFHMBCXX:1:2205:10219:13618	A-dry-Rep2	integrase
A-dry-Rep2_WD-20_S11RuonanD00472:89:HLFHMBCXX:1:2205:11153:35019	A-dry-Rep2	integrase
A-dry-Rep2_WD-20_S11RuonanD00472:89:HLFHMBCXX:2:1104:13961:88739	A-dry-Rep2	integrase
A-dry-Rep2_WD-20_S11RuonanD00472:89:HLFHMBCXX:2:1112:13145:85573	A-dry-Rep2	integrase
A-dry-Rep2_WD-20_S11RuonanD00472:89:HLFHMBCXX:2:1114:8817:88289	A-dry-Rep2	integrase
A-dry-Rep2_WD-20_S11RuonanD00472:89:HLFHMBCXX:2:1201:6570:88450	A-dry-Rep2	integrase
A-dry-Rep2_WD-20_S11RuonanD00472:89:HLFHMBCXX:2:1211:10668:100900	A-dry-Rep2	integrase
A-dry-Rep2_WD-20_S11RuonanD00472:89:HLFHMBCXX:2:1213:4920:8151	A-dry-Rep2	integrase
A-dry-Rep2_WD-20_S11RuonanD00472:89:HLFHMBCXX:2:2104:2469:88421	A-dry-Rep2	integrase
A-dry-Rep2_WD-20_S11RuonanD00472:89:HLFHMBCXX:2:2105:5878:18691	A-dry-Rep2	integrase
A-dry-Rep2_WD-20_S11RuonanD00472:89:HLFHMBCXX:2:2113:16182:16286	A-dry-Rep2	integrase
A-dry-Rep2_WD-20_S11RuonanD00472:89:HLFHMBCXX:2:2113:8176:76374	A-dry-Rep2	integrase
A-dry-Rep2_WD-20_S11RuonanD00472:89:HLFHMBCXX:2:2202:21265:11163	A-dry-Rep2	integrase
A-dry-Rep2_WD-20_S11RuonanD00472:89:HLFHMBCXX:2:2205:12657:45974	A-dry-Rep2	integrase
A-dry-Rep2_WD-20_S11RuonanD00472:89:HLFHMBCXX:2:2214:16740:50011	A-dry-Rep2	integrase
A-dry-Rep2_WD-20_S11RuonanD00472:89:HLFHMBCXX:2:2214:20122:96017	A-dry-Rep2	integrase
A-dry-Rep2_WD-20_S11RuonanD00472:89:HLFHMBCXX:2:2215:18670:93813	A-dry-Rep2	integrase
A-dry-Rep2_WD-20_S11RuonanD00472:89:HLFHMBCXX:2:2216:13202:18080	A-dry-Rep2	integrase
A-dry-Rep2_WD-20_S11RuonanD00472:89:HLFHMBCXX:1:1102:8588:13544	A-dry-Rep2	integrase
A-dry-Rep2_WD-20_S11RuonanD00472:89:HLFHMBCXX:1:1109:6434:66126	A-dry-Rep2	integrase
A-dry-Rep2_WD-20_S11RuonanD00472:89:HLFHMBCXX:1:1114:3648:24234	A-dry-Rep2	integrase
A-dry-Rep2_WD-20_S11RuonanD00472:89:HLFHMBCXX:1:1207:13472:27696	A-dry-Rep2	integrase
A-dry-Rep2_WD-20_S11RuonanD00472:89:HLFHMBCXX:1:1214:8012:73758	A-dry-Rep2	integrase
A-dry-Rep2_WD-20_S11RuonanD00472:89:HLFHMBCXX:1:1216:9225:33512	A-dry-Rep2	integrase
A-dry-Rep2_WD-20_S11RuonanD00472:89:HLFHMBCXX:1:1216:18058:38659	A-dry-Rep2	integrase
A-dry-Rep2_WD-20_S11RuonanD00472:89:HLFHMBCXX:1:2112:19282:91851	A-dry-Rep2	integrase
A-dry-Rep2_WD-20_S11RuonanD00472:89:HLFHMBCXX:2:1210:19599:47316	A-dry-Rep2	integrase
A-dry-Rep2_WD-20_S11RuonanD00472:89:HLFHMBCXX:2:2110:15404:37669	A-dry-Rep2	integrase
A-dry-Rep2_WD-20_S11RuonanD00472:89:HLFHMBCXX:2:2111:5135:51232	A-dry-Rep2	integrase
A-dry-Rep2_WD-20_S11RuonanD00472:89:HLFHMBCXX:2:2206:13898:32036	A-dry-Rep2	integrase
A-dry-Rep2_WD-20_S11RuonanD00472:89:HLFHMBCXX:2:2214:6027:32799	A-dry-Rep2	integrase
A-dry-Rep2_WD-20_S11RuonanD00472:89:HLFHMBCXX:1:2211:5484:81461	A-dry-Rep2	integrase
A-dry-Rep2_WD-20_S11RuonanD00472:89:HLFHMBCXX:2:1204:19870:12853	A-dry-Rep2	integrase
A-dry-Rep2_WD-20_S11RuonanD00472:89:HLFHMBCXX:2:2103:4684:74400	A-dry-Rep2	integrase
A-dry-Rep2_WD-20_S11RuonanD00472:89:HLFHMBCXX:1:1201:8991:51237	A-dry-Rep2	integrase
A-dry-Rep2_WD-20_S11RuonanD00472:89:HLFHMBCXX:1:1212:10476:79369	A-dry-Rep2	integrase
A-dry-Rep2_WD-20_S11RuonanD00472:89:HLFHMBCXX:1:1214:14422:79248	A-dry-Rep2	integrase
A-dry-Rep2_WD-20_S11RuonanD00472:89:HLFHMBCXX:1:2116:7727:31838	A-dry-Rep2	integrase
A-dry-Rep2_WD-20_S11RuonanD00472:89:HLFHMBCXX:1:2214:14614:23240	A-dry-Rep2	integrase
A-dry-Rep2_WD-20_S11RuonanD00472:89:HLFHMBCXX:2:1102:18359:49519	A-dry-Rep2	integrase
A-dry-Rep2_WD-20_S11RuonanD00472:89:HLFHMBCXX:2:1107:19878:90995	A-dry-Rep2	integrase
A-dry-Rep2_WD-20_S11RuonanD00472:89:HLFHMBCXX:2:1113:2389:98310	A-dry-Rep2	integrase
A-dry-Rep2_WD-20_S11RuonanD00472:89:HLFHMBCXX:2:1204:20010:83766	A-dry-Rep2	integrase
A-dry-Rep2_WD-20_S11RuonanD00472:89:HLFHMBCXX:1:1205:16208:68481	A-dry-Rep2	integrase
A-dry-Rep2_WD-20_S11RuonanD00472:89:HLFHMBCXX:1:2216:19591:29833	A-dry-Rep2	integrase
A-dry-Rep2_WD-20_S11RuonanD00472:89:HLFHMBCXX:1:1212:12947:9879	A-dry-Rep2	integrase
A-dry-Rep2_WD-20_S11RuonanD00472:89:HLFHMBCXX:2:2103:1573:11720	A-dry-Rep2	integrase
A-dry-Rep2_WD-20_S11RuonanD00472:89:HLFHMBCXX:1:2115:10615:62632	A-dry-Rep2	integrase
A-dry-Rep2_WD-20_S11RuonanD00472:89:HLFHMBCXX:2:2216:12718:65505	A-dry-Rep2	integrase
A-dry-Rep2_WD-20_S11RuonanD00472:89:HLFHMBCXX:2:2105:18314:44219	A-dry-Rep2	integrase
A-dry-Rep2_WD-20_S11RuonanD00472:89:HLFHMBCXX:1:2203:2640:99164	A-dry-Rep2	integrase
A-wet-Rep1_WD-1_S1RuonanD00472:89:HLFHMBCXX:1:2212:1868:16713	A-wet-Rep1	integrase
A-wet-Rep2_WD-11_S2RuonanD00472:89:HLFHMBCXX:2:2108:10865:37326	A-wet-Rep2	integrase
A-wet-Rep2_WD-11_S2RuonanD00472:89:HLFHMBCXX:2:2204:16407:25194	A-wet-Rep2	integrase
A-wet-Rep3_WD-12_S3RuonanD00472:89:HLFHMBCXX:2:1214:17410:10679	A-wet-Rep3	integrase
C-dry-Rep1_WD-25_S13RuonanD00472:89:HLFHMBCXX:1:2116:5863:56779	C-dry-Rep1	integrase
C-dry-Rep1_WD-25_S13RuonanD00472:89:HLFHMBCXX:2:2104:14040:84116	C-dry-Rep1	integrase
C-dry-Rep1_WD-25_S13RuonanD00472:89:HLFHMBCXX:1:2205:12984:34741	C-dry-Rep1	integrase
C-dry-Rep2_WD-26_S14RuonanD00472:89:HLFHMBCXX:1:2102:4093:24602	C-dry-Rep2	integrase
C-dry-Rep2_WD-26_S14RuonanD00472:89:HLFHMBCXX:2:1209:4562:13081	C-dry-Rep2	integrase
C-dry-Rep2_WD-26_S14RuonanD00472:89:HLFHMBCXX:2:1201:9396:72671	C-dry-Rep2	integrase
C-dry-Rep2_WD-26_S14RuonanD00472:89:HLFHMBCXX:2:2207:4039:74361	C-dry-Rep2	integrase
C-dry-Rep3_WD-27_S15RuonanD00472:89:HLFHMBCXX:1:2204:1276:70711	C-dry-Rep3	integrase
C-dry-Rep3_WD-27_S15RuonanD00472:89:HLFHMBCXX:2:1111:5505:31571	C-dry-Rep3	integrase
C-dry-Rep3_WD-27_S15RuonanD00472:89:HLFHMBCXX:1:2213:21264:43158	C-dry-Rep3	integrase
C-wet-Rep2_WD-17_S8RuonanD00472:89:HLFHMBCXX:2:2213:8153:38320	C-wet-Rep2	integrase
C-wet-Rep2_WD-17_S8RuonanD00472:89:HLFHMBCXX:2:2214:21283:68848	C-wet-Rep2	integrase
C-wet-Rep3_WD-18_S9RuonanD00472:89:HLFHMBCXX:2:2213:17038:11652	C-wet-Rep3	integrase
C-wet-Rep3_WD-18_S9RuonanD00472:89:HLFHMBCXX:1:2211:21261:36074	C-wet-Rep3	integrase
A-dry-Rep2_WD-20_S11RuonanD00472:89:HLFHMBCXX:1:2108:10154:8234	A-dry-Rep2	excisionase
A-dry-Rep2_WD-20_S11RuonanD00472:89:HLFHMBCXX:2:2209:10568:63949	A-dry-Rep2	excisionase
A-dry-Rep2_WD-20_S11RuonanD00472:89:HLFHMBCXX:2:2102:8035:90333	A-dry-Rep2	excisionase
A-dry-Rep2_WD-20_S11RuonanD00472:89:HLFHMBCXX:1:1103:3240:14341	A-dry-Rep2	excisionase
A-dry-Rep2_WD-20_S11RuonanD00472:89:HLFHMBCXX:1:1211:11528:34628	A-dry-Rep2	excisionase
A-dry-Rep2_WD-20_S11RuonanD00472:89:HLFHMBCXX:1:2112:17780:72708	A-dry-Rep2	excisionase
A-dry-Rep2_WD-20_S11RuonanD00472:89:HLFHMBCXX:2:2113:18525:48848	A-dry-Rep2	excisionase
A-dry-Rep2_WD-20_S11RuonanD00472:89:HLFHMBCXX:2:2102:3257:19102	A-dry-Rep2	excisionase
A-dry-Rep2_WD-20_S11RuonanD00472:89:HLFHMBCXX:1:1111:2133:59534	A-dry-Rep2	excisionase
A-dry-Rep2_WD-20_S11RuonanD00472:89:HLFHMBCXX:2:2112:8151:82095	A-dry-Rep2	excisionase
A-wet-Rep1_WD-1_S1RuonanD00472:89:HLFHMBCXX:1:2212:1868:16713	A-wet-Rep1	excisionase
A-wet-Rep2_WD-11_S2RuonanD00472:89:HLFHMBCXX:2:2108:10865:37326	A-wet-Rep2	excisionase
C-dry-Rep1_WD-25_S13RuonanD00472:89:HLFHMBCXX:1:1214:16138:11383	C-dry-Rep1	excisionase
C-wet-Rep2_WD-17_S8RuonanD00472:89:HLFHMBCXX:2:1106:3164:7004	C-wet-Rep2	excisionase
