# Supplementary material for: Moisture modulates soil reservoirs of active DNA and RNA viruses
Source: Commun Biol. 2021 Aug 26;4:992. doi: 10.1038/s42003-021-02514-2 (PMC8390657; doi:10.1038/s42003-021-02514-2)
Supplement: Supplementary file 6 — Supplementary Data 4. Viral peptides detected in metaproteomes. [file 42003_2021_2514_MOESM6_ESM.xlsx]

## Sheet: Spectrum-Peptide Matches
ID	Dataset name	Scan	Peptide Sequence	MH	Charge	PrecursorMZ	MSGF_SpecProb	Adjusted DelM_PPM	E-value	Bit score	KO/Pfam/acc	Annotation	final_annotation_cat
1	MinT_Kansas_WD_10_QE_24Nov15_Arwen_15-07-15	9456	TGETMTIAASK	1109.55	2	555.279	3.75e-13	-1.44319	8.9e-50	162.4	K03530,K04764,K05787	DNA-binding protein	DNA-binding protein
2	MinT_Kansas_WD_10_QE_24Nov15_Arwen_15-07-15	13784	GAAQNIIPSSTGAAK	1385.74	2	693.373	2.19e-13	-0.980699	2.8e-173	566.7	K00134	Glyceraldehyde-3-phosphate dehydrogenase, type I	GAPDH
3	MinT_Kansas_WD_10_QE_24Nov15_Arwen_15-07-15	33736	FLPDKAIDLVDEASAR	1759.92	3	587.646	2.21e-15	-3.29595	0	1152.9	K03696	protease	protease
4	MinT_Kansas_WD_10_QE_24Nov15_Arwen_15-07-15	34354	KTVEEAGDGTTTATVLANAILR	2231.19	3	744.401	3.65e-15	-1.77294	5.7e-123	408	K04077	chaperonin	chaperonin
4	MinT_Kansas_WD_10_QE_24Nov15_Arwen_15-07-15	34354	KTVEEAGDGTTTATVLANAILR	2231.19	3	744.401	3.65e-15	-1.77294	1.5e-122	406.6	K04077	chaperonin	chaperonin
4	MinT_Kansas_WD_10_QE_24Nov15_Arwen_15-07-15	34354	KTVEEAGDGTTTATVLANAILR	2231.19	3	744.401	3.65e-15	-1.77294	1e-122	407.2	K04077	chaperonin	chaperonin
4	MinT_Kansas_WD_10_QE_24Nov15_Arwen_15-07-15	34354	KTVEEAGDGTTTATVLANAILR	2231.19	3	744.401	3.65e-15	-1.77294	8e-120	397.6	K04077	chaperonin	chaperonin
4	MinT_Kansas_WD_10_QE_24Nov15_Arwen_15-07-15	34354	KTVEEAGDGTTTATVLANAILR	2231.19	3	744.401	3.65e-15	-1.77294	1e-122	407.2	K04077	chaperonin	chaperonin
4	MinT_Kansas_WD_10_QE_24Nov15_Arwen_15-07-15	34354	KTVEEAGDGTTTATVLANAILR	2231.19	3	744.401	3.65e-15	-1.77294	5.7e-123	408	K04077	chaperonin	chaperonin
4	MinT_Kansas_WD_10_QE_24Nov15_Arwen_15-07-15	34354	KTVEEAGDGTTTATVLANAILR	2231.19	3	744.401	3.65e-15	-1.77294	1e-122	407.2	K04077	chaperonin	chaperonin
4	MinT_Kansas_WD_10_QE_24Nov15_Arwen_15-07-15	34354	KTVEEAGDGTTTATVLANAILR	2231.19	3	744.401	3.65e-15	-1.77294	1e-122	407.2	K04077	chaperonin	chaperonin
4	MinT_Kansas_WD_10_QE_24Nov15_Arwen_15-07-15	34354	KTVEEAGDGTTTATVLANAILR	2231.19	3	744.401	3.65e-15	-1.77294	1e-122	407.2	K04077	chaperonin	chaperonin
5	MinT_Kansas_WD_10_QE_24Nov15_Arwen_15-07-15	36674	AAIEEGIIPGGGVALLR	1635.94	2	818.475	3.15e-13	-2.36951	1.6e-180	597.7	K04077	chaperonin	chaperonin
5	MinT_Kansas_WD_10_QE_24Nov15_Arwen_15-07-15	36674	AAIEEGIIPGGGVALLR	1635.94	2	818.475	3.15e-13	-2.36951	2.8e-100	332.1	K04077	chaperonin	chaperonin
6	MinT_Kansas_WD_11_QE_24Nov15_Arwen_15-07-15	20627	VPTPNVSVVDLTVR	1495.85	2	748.428	1.1e-14	-1.78	2.8e-173	566.7	K00134	Glyceraldehyde-3-phosphate dehydrogenase, type I	GAPDH
7	MinT_Kansas_WD_12_QE_24Nov15_Arwen_15-07-15	9321	QLGIVSDEDAQK	1302.65	2	651.828	1.18e-12	-4.12806	1.9e-119	390.3		phage tail	phage_tail
8	MinT_Kansas_WD_12_QE_24Nov15_Arwen_15-07-15	30023	TADKAGDGTTTATVLAQAIVR	2060.1	3	687.706	2.85e-13	0.437486	4.7e-261	863.6	K04077	chaperonin	chaperonin
8	MinT_Kansas_WD_12_QE_24Nov15_Arwen_15-07-15	30023	TADKAGDGTTTATVLAQAIVR	2060.1	3	687.706	2.85e-13	0.437486	9.5e-265	876	K04077	chaperonin	chaperonin
9	MinT_Kansas_WD_16_QE_24Nov15_Arwen_15-07-15	9625	TGETMTIAASK	1109.55	2	555.28	8.97e-14	0.119332	8.9e-50	162.4	K03530,K04764,K05787	DNA-binding protein	DNA-binding protein
10	MinT_Kansas_WD_16_QE_24Nov15_Arwen_15-07-15	34079	MIEGVNILANAVK	1371.77	2	686.391	2.1e-13	4.9199	1.1e-248	822.7	K04077	chaperonin	chaperonin
11	MinT_Kansas_WD_16_QE_24Nov15_Arwen_15-07-15	36159	AAIEEGIIPGGGVALLR	1635.94	2	818.476	2.49e-14	-0.406988	1.6e-180	597.7	K04077	chaperonin	chaperonin
11	MinT_Kansas_WD_16_QE_24Nov15_Arwen_15-07-15	36159	AAIEEGIIPGGGVALLR	1635.94	2	818.476	2.49e-14	-0.406988	2.8e-100	332.1	K04077	chaperonin	chaperonin
12	MinT_Kansas_WD_16_QE_24Nov15_Arwen_15-07-15	36173	AAIEEGIIPGGGVALLR	1635.94	3	545.988	4.82e-12	2.05154	1.6e-180	597.7	K04077	chaperonin	chaperonin
12	MinT_Kansas_WD_16_QE_24Nov15_Arwen_15-07-15	36173	AAIEEGIIPGGGVALLR	1635.94	3	545.988	4.82e-12	2.05154	2.8e-100	332.1	K04077	chaperonin	chaperonin
13	MinT_Kansas_WD_16_QE_24Nov15_Arwen_15-07-15	47267	TLSSTAQSAIEIDSLYEGIDFYTSITR	2981.46	3	994.496	1.32e-16	1.68762	9.28e-288	952.699		chaperonin	chaperonin
14	MinT_Kansas_WD_17_QE_24Nov15_Arwen_15-07-15	23572	KTWDNIKDGAK	1275.67	2	637.84	2.3163e-12	3.8995			ALJ99549.1	phage tail	phage_tail
14	MinT_Kansas_WD_17_QE_24Nov15_Arwen_15-07-15	23572	KTWDNIKDGAK	1275.67	2	637.84	2.3163e-12	3.8995			ALJ99596.1	phage tail	phage_tail
15	MinT_Kansas_WD_17_QE_24Nov15_Arwen_15-07-15	25373	RWTHYARWWWEKNR	2075.03	3	692.348	9.7e-13	0.710064	3.7e-06	18.9		VPF_IMG	VPF_IMG
16	MinT_Kansas_WD_17_QE_24Nov15_Arwen_15-07-15	33563	MIEGVNILANAVK	1371.77	2	686.385	4.48e-13	-3.89554	1.1e-248	822.7	K04077	chaperonin	chaperonin
17	MinT_Kansas_WD_18_QE_24Nov15_Arwen_15-07-15	9477	TGETMTIAASK	1109.55	2	555.279	3.9e-13	-0.754981	8.9e-50	162.4	K03530,K04764,K05787	DNA-binding protein	DNA-binding protein
18	MinT_Kansas_WD_18_QE_24Nov15_Arwen_15-07-15	31287	MFAIPEQFSNATK	1483.72	2	742.367	4.89e-13	0.505089	7.9e-60	192.9		phasin family	phasin
19	MinT_Kansas_WD_18_QE_24Nov15_Arwen_15-07-15	33919	FLPDKAIDLVDEASAR	1759.92	3	587.649	3.78e-15	2.28262	0	1152.9	K03696	protease	protease
20	MinT_Kansas_WD_18_QE_24Nov15_Arwen_15-07-15	34485	KTVEEAGDGTTTATVLANAILR	2231.19	3	744.401	1.72e-14	-1.05681	5.7e-123	408	K04077	chaperonin	chaperonin
20	MinT_Kansas_WD_18_QE_24Nov15_Arwen_15-07-15	34485	KTVEEAGDGTTTATVLANAILR	2231.19	3	744.401	1.72e-14	-1.05681	1.5e-122	406.6	K04077	chaperonin	chaperonin
20	MinT_Kansas_WD_18_QE_24Nov15_Arwen_15-07-15	34485	KTVEEAGDGTTTATVLANAILR	2231.19	3	744.401	1.72e-14	-1.05681	1e-122	407.2	K04077	chaperonin	chaperonin
20	MinT_Kansas_WD_18_QE_24Nov15_Arwen_15-07-15	34485	KTVEEAGDGTTTATVLANAILR	2231.19	3	744.401	1.72e-14	-1.05681	8e-120	397.6	K04077	chaperonin	chaperonin
20	MinT_Kansas_WD_18_QE_24Nov15_Arwen_15-07-15	34485	KTVEEAGDGTTTATVLANAILR	2231.19	3	744.401	1.72e-14	-1.05681	1e-122	407.2	K04077	chaperonin	chaperonin
20	MinT_Kansas_WD_18_QE_24Nov15_Arwen_15-07-15	34485	KTVEEAGDGTTTATVLANAILR	2231.19	3	744.401	1.72e-14	-1.05681	5.7e-123	408	K04077	chaperonin	chaperonin
20	MinT_Kansas_WD_18_QE_24Nov15_Arwen_15-07-15	34485	KTVEEAGDGTTTATVLANAILR	2231.19	3	744.401	1.72e-14	-1.05681	1e-122	407.2	K04077	chaperonin	chaperonin
20	MinT_Kansas_WD_18_QE_24Nov15_Arwen_15-07-15	34485	KTVEEAGDGTTTATVLANAILR	2231.19	3	744.401	1.72e-14	-1.05681	1e-122	407.2	K04077	chaperonin	chaperonin
20	MinT_Kansas_WD_18_QE_24Nov15_Arwen_15-07-15	34485	KTVEEAGDGTTTATVLANAILR	2231.19	3	744.401	1.72e-14	-1.05681	1e-122	407.2	K04077	chaperonin	chaperonin
21	MinT_Kansas_WD_18_QE_24Nov15_Arwen_15-07-15	34630	MIEGVNILANAVK	1371.77	2	686.892	1.19e-13	4.13975	1.1e-248	822.7	K04077	chaperonin	chaperonin
22	MinT_Kansas_WD_18_QE_24Nov15_Arwen_15-07-15	36817	AAIEEGIIPGGGVALLR	1635.94	2	818.976	3.9e-15	-1.45825	1.6e-180	597.7	K04077	chaperonin	chaperonin
22	MinT_Kansas_WD_18_QE_24Nov15_Arwen_15-07-15	36817	AAIEEGIIPGGGVALLR	1635.94	2	818.976	3.9e-15	-1.45825	2.8e-100	332.1	K04077	chaperonin	chaperonin
23	MinT_Kansas_WD_18_QE_24Nov15_Arwen_15-07-15	36843	AAIEEGIIPGGGVALLR	1635.94	3	546.321	2.37e-12	-0.153751	1.6e-180	597.7	K04077	chaperonin	chaperonin
23	MinT_Kansas_WD_18_QE_24Nov15_Arwen_15-07-15	36843	AAIEEGIIPGGGVALLR	1635.94	3	546.321	2.37e-12	-0.153751	2.8e-100	332.1	K04077	chaperonin	chaperonin
24	MinT_Kansas_WD_19_QE_24Nov15_Arwen_15-07-15	5111	GHDVIAQAQSGTGK	1368.69	2	684.848	2.17e-13	0.081054	1.8e-85	282	K05592,K18692	helicase	DNA primase/helicase
25	MinT_Kansas_WD_19_QE_24Nov15_Arwen_15-07-15	34225	MIEGVNILANAVK	1371.77	2	686.39	1.5e-13	2.83344	1.1e-248	822.7	K04077	chaperonin	chaperonin
26	MinT_Kansas_WD_20_QE_24Nov15_Arwen_15-07-15	9584	TGETMTIAASK	1109.55	2	555.277	1.33e-14	-4.07828	8.9e-50	162.4	K03530,K04764,K05787	DNA-binding protein	DNA-binding protein
27	MinT_Kansas_WD_21_QE_24Nov15_Arwen_15-07-15	27884	EVELKDPIENMGAQMVR	1958.97	3	653.994	1.11e-15	-2.67137	4.7e-261	863.6	K04077	chaperonin	chaperonin
27	MinT_Kansas_WD_21_QE_24Nov15_Arwen_15-07-15	27884	EVELKDPIENMGAQMVR	1958.97	3	653.994	1.11e-15	-2.67137	9.5e-265	876	K04077	chaperonin	chaperonin
28	MinT_Kansas_WD_26_QE_24Nov15_Arwen_15-07-15	39232	TLSSTAQSAIEIDSLYEGIDFYTSITR	2981.46	3	994.496	3.56e-14	0.877736	9.28e-288	952.699		chaperonin	chaperonin
29	MinT_Kansas_WD_26_QE_24Nov15_Arwen_15-07-15	39529	TLSSTAQSAIEIDSLYEGIDFYTSITR	2981.46	3	994.495	5.52e-13	-0.411104	9.28e-288	952.699		chaperonin	chaperonin
30	MinT_Kansas_WD_Pool_04_02_14Oct16_Pippin_16-05-06	22405	YDGEEYLILSAR	1428.7	2	714.856	3.68e-14	-0.578999	4.9e-56	183.2	K04078	chaperonin	chaperonin
31	MinT_Kansas_WD_Pool_04_09_14Oct16_Pippin_16-05-06	13959	TVSEAGDGTTTATVLAR	1649.83	2	825.427	4.76e-13	3.98999	2.5e-126	419	K04077	chaperonin	chaperonin
31	MinT_Kansas_WD_Pool_04_09_14Oct16_Pippin_16-05-06	13959	TVSEAGDGTTTATVLAR	1649.83	2	825.427	4.76e-13	3.98999	2.5e-126	419	K04077	chaperonin	chaperonin
31	MinT_Kansas_WD_Pool_04_09_14Oct16_Pippin_16-05-06	13959	TVSEAGDGTTTATVLAR	1649.83	2	825.427	4.76e-13	3.98999	2e-121	402.7	K04077	chaperonin	chaperonin
31	MinT_Kansas_WD_Pool_04_09_14Oct16_Pippin_16-05-06	13959	TVSEAGDGTTTATVLAR	1649.83	2	825.427	4.76e-13	3.98999	8.1e-122	404	K04077	chaperonin	chaperonin
31	MinT_Kansas_WD_Pool_04_09_14Oct16_Pippin_16-05-06	13959	TVSEAGDGTTTATVLAR	1649.83	2	825.427	4.76e-13	3.98999	2e-121	402.7	K04077	chaperonin	chaperonin
32	MinT_Kansas_WD_Pool_04_10_14Oct16_Pippin_16-05-06	11187	ALVDEAPKPIK	1180.69	2	590.853	5.95e-14	0.469425	3.1e-59	195	K02935	large subunit ribosomal protein	ribosomal protein
33	MinT_Kansas_WD_Pool_04_12_14Oct16_Pippin_16-05-06	2020	AAADAQAAAQR	1043.52	2	522.266	2.62e-14	0.333646	6.7e-44	147.6		phage protein [Pseudoalteromonas phage H105/1]	phage_protein
34	MinT_Kansas_WD_Pool_06_01_14Oct16_Pippin_16-05-06	36316	TGKPLLIIADDVEGEALATLVVNNMR	2752.49	3	918.507	5.77e-20	-1.54933	1.1e-248	822.7	K04077	chaperonin	chaperonin
35	MinT_Kansas_WD_Pool_06_01_14Oct16_Pippin_16-05-06	36532	TGKPLLIIADDVEGEALATLVVNNMR	2752.49	3	918.177	7.95e-14	3.28041	1.1e-248	822.7	K04077	chaperonin	chaperonin
36	MinT_Kansas_WD_Pool_06_01_14Oct16_Pippin_16-05-06	37825	VAVLGAAGGIGQALALLLK	1735.08	2	868.051	1.54e-17	0.0835116					Unclassified
37	MinT_Kansas_WD_Pool_06_01_14Oct16_Pippin_16-05-06	37841	VAVLGAAGGIGQALALLLK	1735.08	3	579.037	3.22e-13	0.747632					Unclassified
38	MinT_Kansas_WD_Pool_06_01_14Oct16_Pippin_16-05-06	39200	TGKPLLIIADDVEGEALATLVVNNMR	2752.49	3	918.177	1.02e-12	3.28041	1.1e-248	822.7	K04077	chaperonin	chaperonin
39	MinT_Kansas_WD_Pool_06_02_14Oct16_Pippin_16-05-06	36210	TGKPLLIIADDVEGEALATLVVNNMR	2752.49	3	918.175	5.6e-19	1.51166	1.1e-248	822.7	K04077	chaperonin	chaperonin
40	MinT_Kansas_WD_Pool_06_02_14Oct16_Pippin_16-05-06	36400	TGKPLLIIADDVEGEALATLVVNNMR	2752.49	3	918.174	2.64e-12	0.581024	1.1e-248	822.7	K04077	chaperonin	chaperonin
41	MinT_Kansas_WD_Pool_06_03_14Oct16_Pippin_16-05-06	36080	TGKPLLIIADDVEGEALATLVVNNMR	2752.49	3	918.172	4.04e-16	-1.57921	1.1e-248	822.7	K04077	chaperonin	chaperonin
42	MinT_Kansas_WD_Pool_06_03_14Oct16_Pippin_16-05-06	37262	VAVLGAAGGIGQALALLLK	1735.08	2	868.046	1.02e-12	-4.79042					Unclassified
43	MinT_Kansas_WD_Pool_06_05_14Oct16_Pippin_16-05-06	36195	TGKPLLIIADDVEGEALATLVVNNMR	2752.49	3	918.173	8.41e-18	-2.85807	1.1e-248	822.7	K04077	chaperonin	chaperonin
44	MinT_Kansas_WD_Pool_06_06_14Oct16_Pippin_16-05-06	8952	DSEDAEYLER	1226.52	2	613.763	3.34e-13	-3.47502					Unclassified
44	MinT_Kansas_WD_Pool_06_06_14Oct16_Pippin_16-05-06	8952	DSEDAEYLER	1226.52	2	613.763	3.34e-13	-3.47502					Unclassified
44	MinT_Kansas_WD_Pool_06_06_14Oct16_Pippin_16-05-06	8952	DSEDAEYLER	1226.52	2	613.763	3.34e-13	-3.47502					Unclassified
45	MinT_Kansas_WD_Pool_06_06_14Oct16_Pippin_16-05-06	9757	KALEEQGATVELK	1415.77	2	708.396	2.24e-14	2.60214	1.5e-32	108.8	K02935	large subunit ribosomal protein	ribosomal protein
46	MinT_Kansas_WD_Pool_06_07_14Oct16_Pippin_16-05-06	18513	VISLVDEVSK	1088.62	2	544.815	7.12e-13	-3.0293	7.9e-60	192.9		phasin family	phasin
47	MinT_Kansas_WD_Pool_06_07_14Oct16_Pippin_16-05-06	35489	TGKPLLIIADDVEGEALATLVVNNMR	2752.49	3	918.509	2.26e-16	1.02259	1.1e-248	822.7	K04077	chaperonin	chaperonin
48	MinT_Kansas_WD_Pool_06_07_14Oct16_Pippin_16-05-06	35490	TGKPLLIIADDVEGEALATLVVNNMR	2752.49	3	918.172	1.75e-13	-1.194	1.1e-248	822.7	K04077	chaperonin	chaperonin
49	MinT_Kansas_WD_Pool_06_08_14Oct16_Pippin_16-05-06	36665	TGKPLLIIADDVEGEALATLVVNNMR	2752.49	3	918.51	1.16e-12	1.68243	1.1e-248	822.7	K04077	chaperonin	chaperonin
50	MinT_Kansas_WD_Pool_06_11_14Oct16_Pippin_16-05-06	28322	SLQDELDVVEGMQFDR	1880.87	2	940.939	1.14e-14	-3.50084	1.2e-272	901.9	K04077	chaperonin	chaperonin
50	MinT_Kansas_WD_Pool_06_11_14Oct16_Pippin_16-05-06	28322	SLQDELDVVEGMQFDR	1880.87	2	940.939	1.14e-14	-3.50084	1.9e-271	898	K04077	chaperonin	chaperonin
50	MinT_Kansas_WD_Pool_06_11_14Oct16_Pippin_16-05-06	28322	SLQDELDVVEGMQFDR	1880.87	2	940.939	1.14e-14	-3.50084	5.2e-272	899.8	K04077	chaperonin	chaperonin
50	MinT_Kansas_WD_Pool_06_11_14Oct16_Pippin_16-05-06	28322	SLQDELDVVEGMQFDR	1880.87	2	940.939	1.14e-14	-3.50084	1.9e-271	898	K04077	chaperonin	chaperonin
50	MinT_Kansas_WD_Pool_06_11_14Oct16_Pippin_16-05-06	28322	SLQDELDVVEGMQFDR	1880.87	2	940.939	1.14e-14	-3.50084	5.2e-272	899.8	K04077	chaperonin	chaperonin
50	MinT_Kansas_WD_Pool_06_11_14Oct16_Pippin_16-05-06	28322	SLQDELDVVEGMQFDR	1880.87	2	940.939	1.14e-14	-3.50084	1.9e-271	898	K04077	chaperonin	chaperonin
50	MinT_Kansas_WD_Pool_06_11_14Oct16_Pippin_16-05-06	28322	SLQDELDVVEGMQFDR	1880.87	2	940.939	1.14e-14	-3.50084	1.2e-272	901.9	K04077	chaperonin	chaperonin
50	MinT_Kansas_WD_Pool_06_11_14Oct16_Pippin_16-05-06	28322	SLQDELDVVEGMQFDR	1880.87	2	940.939	1.14e-14	-3.50084	1.9e-271	898	K04077	chaperonin	chaperonin
50	MinT_Kansas_WD_Pool_06_11_14Oct16_Pippin_16-05-06	28322	SLQDELDVVEGMQFDR	1880.87	2	940.939	1.14e-14	-3.50084	3e-164	541.9	K04077	chaperonin	chaperonin
50	MinT_Kansas_WD_Pool_06_11_14Oct16_Pippin_16-05-06	28322	SLQDELDVVEGMQFDR	1880.87	2	940.939	1.14e-14	-3.50084	1.9e-271	898	K04077	chaperonin	chaperonin
51	MinT_Kansas_WD_Pool_07_01_14Oct16_Pippin_16-05-06	1796	AAADAQAAAQR	1043.52	2	522.266	3.02e-14	-2.5667	6.7e-44	147.6		phage protein [Pseudoalteromonas phage H105/1]	phage_protein
52	MinT_Kansas_WD_Pool_07_02_14Oct16_Pippin_16-05-06	22390	YDGEEYLILSAR	1428.7	2	714.856	2.23e-15	-2.68468	4.9e-56	183.2	K04078	chaperonin	chaperonin
53	MinT_Kansas_WD_Pool_07_02_14Oct16_Pippin_16-05-06	22618	YDGEEYLILSAR	1428.7	2	714.855	3.02e-13	-4.47769	4.9e-56	183.2	K04078	chaperonin	chaperonin
54	MinT_Kansas_WD_Pool_07_05_14Oct16_Pippin_16-05-06	8740	QLGIVSDEDAQK	1302.65	2	651.83	1.67e-12	-4.50746	1.9e-119	390.3		phage tail	phage_tail
55	MinT_Kansas_WD_Pool_07_06_14Oct16_Pippin_16-05-06	9789	KALEEQGATVELK	1415.77	2	708.395	3.27e-14	2.78259	1.5e-32	108.8	K02935	large subunit ribosomal protein	ribosomal protein
56	MinT_Kansas_WD_Pool_07_06_14Oct16_Pippin_16-05-06	20710	TTPSFVAFTDTER	1471.71	2	736.357	3.34e-13	-4.01753	1.71e-283	938.582		chaperonin	chaperonin
57	MinT_Kansas_WD_Pool_07_07_14Oct16_Pippin_16-05-06	20774	IVVKSSEAEQTTASGLVIPDTAK	2344.26	3	781.759	7.35e-13	-2.55208	4.9e-56	183.2	K04078	chaperonin	chaperonin
58	MinT_Kansas_WD_Pool_07_10_14Oct16_Pippin_16-05-06	11003	ALVDEAPKPIK	1180.69	2	590.854	5.95e-14	0.877798	3.1e-59	195	K02935	large subunit ribosomal protein	ribosomal protein
59	MinT_Kansas_WD_Pool_07_10_14Oct16_Pippin_16-05-06	11026	ALVDEAPKPIK	1180.69	3	394.239	6.6e-13	1.18164	3.1e-59	195	K02935	large subunit ribosomal protein	ribosomal protein
60	MinT_Kansas_WD_Pool_07_10_14Oct16_Pippin_16-05-06	28297	AAIEEGIIPGGGVALLR	1635.94	2	818.482	1.33e-13	2.33744	1.6e-180	597.7	K04077	chaperonin	chaperonin
60	MinT_Kansas_WD_Pool_07_10_14Oct16_Pippin_16-05-06	28297	AAIEEGIIPGGGVALLR	1635.94	2	818.482	1.33e-13	2.33744	2.8e-100	332.1	K04077	chaperonin	chaperonin
