# Supplementary material for: Moisture modulates soil reservoirs of active DNA and RNA viruses
Source: Commun Biol. 2021 Aug 26;4:992. doi: 10.1038/s42003-021-02514-2 (PMC8390657; doi:10.1038/s42003-021-02514-2)
Supplement: Supplementary file 9 — Supplementary Data 7 RNA viral contigs identified from the Kansas grassland soil. [file 42003_2021_2514_MOESM9_ESM.xlsx]

## Sheet: Sheet2
Lineage	RdRP representative	RNA viral contig	Evalue	Bit score
Viruses;Riboviria;Flaviviridae;Pegivirus	NP_803209.1	C_dry_2_TRINITY_DN29_c14_g1_i2	7.92e-06	56.5
Viruses;Riboviria;Negarnaviricota;Polyploviricotina;Ellioviricetes;Bunyavirales;Peribunyaviridae;Orthobunyavirus	AGM34029.1	A_wet_3_TRINITY_DN2843_c0_g3_i1	1.36e-27	128
Viruses;Riboviria;Flaviviridae;Pegivirus	NP_803209.1	C_dry_1_TRINITY_DN6733_c2_g1_i1	5.34e-06	56.5
Viruses;Riboviria;Negarnaviricota;Polyploviricotina;Ellioviricetes;Bunyavirales;Arenaviridae;Mammarenavirus	BAL03414.1	A_dry_2_TRINITY_DN876_c1_g2_i3	1.11e-07	62.1
Viruses;Riboviria;Negarnaviricota;Polyploviricotina;Ellioviricetes;Bunyavirales;Arenaviridae;Mammarenavirus	BAL03414.1	A_dry_2_TRINITY_DN876_c1_g2_i2	1.1e-07	62.1
Viruses;Riboviria;Flaviviridae;Pegivirus	NP_803209.1	A_dry_1_TRINITY_DN16966_c1_g1_i2	6.35e-06	56.5
Viruses;Riboviria;Narnaviridae;Mitovirus;unclassifiedMitovirus	QDH87218.1	C_dry_1_TRINITY_DN34443_c0_g3_i1	1.31e-10	73.1
Viruses;Riboviria;Reoviridae;Sedoreovirinae;Orbivirus	CAM57242.2	C_dry_3_TRINITY_DN28398_c2_g1_i1	4.57e-07	60.2
Viruses;Riboviria;Reoviridae;Sedoreovirinae;Orbivirus	CAM57242.2	C_dry_3_TRINITY_DN22283_c0_g4_i1	3.56e-21	108
Viruses;Riboviria;Narnaviridae;Mitovirus;unclassifiedMitovirus	QDH87218.1	C_dry_1_TRINITY_DN34443_c0_g3_i2	1.39e-10	73.1
Viruses;ssRNAviruses;ssRNApositive-strandviruses,noDNAstage;Picornavirales;Secoviridae;Comovirinae;Fabavirus	NP_951030.1	C_dry_2_TRINITY_DN26362_c0_g1_i1	3.45e-10	71.3
Viruses;dsRNAviruses;Reoviridae;Sedoreovirinae;Orbivirus	ATW68818.1	C_wet_1_TRINITY_DN22610_c0_g1_i1	3.16e-11	75
Viruses;ssRNAviruses;ssRNApositive-strandviruses,noDNAstage;Closteroviridae;Ampelovirus	AAF22738.1	C_dry_3_TRINITY_DN17900_c0_g1_i1	8.9e-06	56.5
Viruses;Riboviria;Reoviridae;Sedoreovirinae;Orbivirus	CAM57242.2	C_dry_1_TRINITY_DN25797_c0_g1_i6	3.03e-21	108
Viruses;ssRNAviruses;ssRNApositive-strandviruses,noDNAstage;Bromoviridae;Ilarvirus	ADE58487.1	C_dry_1_TRINITY_DN28838_c3_g1_i1	1.96e-09	69.4
Viruses;Riboviria;Negarnaviricota;Polyploviricotina;Ellioviricetes;Bunyavirales;Hantaviridae;Mammantavirinae;Orthohantavirus	ACT68340.1	A_dry_1_TRINITY_DN32891_c1_g2_i1	2.82e-10	71.3
Viruses;Riboviria;Negarnaviricota;Polyploviricotina;Ellioviricetes;Bunyavirales;Hantaviridae;Mammantavirinae;Orthohantavirus	ACT68340.1	C_wet_1_TRINITY_DN1739_c0_g2_i1	1.51e-06	58.4
Viruses;Riboviria;Flaviviridae;Pegivirus	NP_803209.1	C_wet_3_TRINITY_DN18352_c0_g1_i1	6.27e-06	56.5
Viruses;Riboviria;Flaviviridae;Pegivirus	NP_803209.1	C_wet_3_TRINITY_DN18352_c0_g1_i2	5.34e-06	56.5
Viruses;ssRNAviruses;ssRNApositive-strandviruses,noDNAstage;Picornavirales;Secoviridae;Comovirinae;Fabavirus	NP_951030.1	A_wet_3_TRINITY_DN240415_c0_g1_i1	2.02e-11	75
Viruses;Riboviria;Narnaviridae;Mitovirus;unclassifiedMitovirus	NP_001012452.1	A_wet_2_TRINITY_DN11954_c0_g1_i1	1.72e-07	62.1
Viruses;Riboviria;Negarnaviricota;Polyploviricotina;Ellioviricetes;Bunyavirales;Arenaviridae;Mammarenavirus	BAL03414.1	C_dry_3_TRINITY_DN10269_c0_g1_i7	3.93e-06	60.2
Viruses;ssRNAviruses;ssRNApositive-strandviruses,noDNAstage;Picornavirales;Secoviridae;Comovirinae;Fabavirus	NP_951030.1	C_wet_1_TRINITY_DN5607_c0_g1_i1	2.74e-11	75
Viruses;Riboviria;Reoviridae;Sedoreovirinae;Orbivirus	CAM57242.2	C_dry_3_TRINITY_DN17065_c0_g1_i3	2.5e-21	108
Viruses;ssRNAviruses;ssRNApositive-strandviruses,noDNAstage;Picornavirales;Secoviridae;Comovirinae;Fabavirus	NP_951030.1	C_wet_1_TRINITY_DN238562_c0_g1_i1	3.08e-11	75
Viruses;Riboviria;Flaviviridae;Pegivirus	NP_803209.1	C_dry_3_TRINITY_DN0_c235_g2_i1	5.99e-06	56.5
Viruses;Riboviria;Reoviridae;Sedoreovirinae;Orbivirus	CAM57242.2	A_wet_3_TRINITY_DN122522_c0_g1_i1	1.35e-18	99
Viruses;ssRNAviruses;ssRNApositive-strandviruses,noDNAstage;Bromoviridae;Ilarvirus	ADE58487.1	C_dry_1_TRINITY_DN28838_c3_g1_i2	1.96e-09	69.4
Viruses;dsRNAviruses;Reoviridae;Sedoreovirinae;Orbivirus	ATW68818.1	C_wet_1_TRINITY_DN131028_c0_g1_i1	1.96e-11	75
Viruses;ssRNAviruses;ssRNApositive-strandviruses,noDNAstage;Closteroviridae;Ampelovirus	AAF22738.1	A_wet_3_TRINITY_DN1301_c2_g1_i1	7.17e-06	56.5
Viruses;dsRNAviruses;Reoviridae;Sedoreovirinae;Orbivirus	ATW68818.1	C_dry_3_TRINITY_DN21290_c0_g1_i1	6.61e-06	56.5
Viruses;Riboviria;Negarnaviricota;Polyploviricotina;Ellioviricetes;Bunyavirales;Peribunyaviridae;Orthobunyavirus	AGM34029.1	A_wet_3_TRINITY_DN2843_c0_g3_i2	1.36e-27	128
Viruses;Riboviria;Reoviridae;Sedoreovirinae;Orbivirus	CAM57242.2	C_dry_2_TRINITY_DN23327_c0_g1_i1	3.32e-21	108
Viruses;Riboviria;Negarnaviricota;Polyploviricotina;Ellioviricetes;Bunyavirales;Arenaviridae;Mammarenavirus	BAL03414.1	C_dry_3_TRINITY_DN10269_c0_g1_i6	4.36e-06	60.2
Viruses;Riboviria;Reoviridae;Sedoreovirinae;Orbivirus	CAM57242.2	C_wet_2_TRINITY_DN13604_c0_g1_i1	1.02e-13	82.4
Viruses;Riboviria;Negarnaviricota;Polyploviricotina;Ellioviricetes;Bunyavirales;Hantaviridae;Mammantavirinae;Orthohantavirus	ACT68340.1	C_dry_3_TRINITY_DN61647_c0_g1_i1	3.67e-06	58.4
Viruses;ssRNAviruses;ssRNApositive-strandviruses,noDNAstage;Picornavirales;Secoviridae;Comovirinae;Fabavirus	NP_951030.1	A_dry_1_TRINITY_DN6226_c2_g1_i1	6.74e-11	73.1
Viruses;Riboviria;Negarnaviricota;Polyploviricotina;Ellioviricetes;Bunyavirales;Arenaviridae;Mammarenavirus	BAL03414.1	A_dry_2_TRINITY_DN876_c1_g2_i1	1.1e-07	62.1
Viruses;Riboviria;Reoviridae;Sedoreovirinae;Orbivirus	CAM57242.2	A_wet_3_TRINITY_DN25141_c0_g1_i1	2.75e-21	108
Viruses;Riboviria;Flaviviridae;Pegivirus	NP_803209.1	C_dry_1_TRINITY_DN450_c15_g1_i1	5.14e-06	56.5
Viruses;Riboviria;Negarnaviricota;Polyploviricotina;Ellioviricetes;Bunyavirales;Arenaviridae;Mammarenavirus	BAL03414.1	C_dry_3_TRINITY_DN10269_c0_g1_i3	3.93e-06	60.2
Viruses;ssRNAviruses;ssRNApositive-strandviruses,noDNAstage;Picornavirales;Secoviridae;Comovirinae;Fabavirus	NP_951030.1	A_dry_1_TRINITY_DN6641_c0_g2_i1	1.83e-11	75
Viruses;Riboviria;Reoviridae;Sedoreovirinae;Orbivirus	CAM57242.2	A_dry_2_TRINITY_DN20954_c0_g1_i2	4.75e-21	106
Viruses;ssRNAviruses;ssRNApositive-strandviruses,noDNAstage;Closteroviridae;Ampelovirus	AAF22738.1	A_wet_3_TRINITY_DN18490_c0_g2_i1	1.64e-08	65.8
Viruses;Riboviria;Reoviridae;Sedoreovirinae;Orbivirus	CAM57242.2	C_wet_2_TRINITY_DN228_c0_g2_i19	1.3e-09	69.4
Viruses;Riboviria;Reoviridae;Sedoreovirinae;Orbivirus	CAM57242.2	A_dry_2_TRINITY_DN20954_c0_g1_i1	9.93e-21	106
Viruses;ssRNAviruses;ssRNApositive-strandviruses,noDNAstage;Picornavirales;Secoviridae;Comovirinae;Fabavirus	NP_951030.1	A_dry_1_TRINITY_DN18450_c0_g3_i2	1.3e-10	73.1
Viruses;ssRNAviruses;ssRNApositive-strandviruses,noDNAstage;Picornavirales;Picornaviridae;Teschovirus	BAB32794.1	C_dry_1_TRINITY_DN821_c0_g1_i5	7.56e-10	69.4
Viruses;Riboviria;Reoviridae;Sedoreovirinae;Orbivirus	CAM57242.2	A_dry_1_TRINITY_DN6023_c0_g1_i1	3.75e-21	108
Viruses;ssRNAviruses;ssRNApositive-strandviruses,noDNAstage;Picornavirales;Secoviridae;Comovirinae;Fabavirus	NP_951030.1	A_dry_2_TRINITY_DN43516_c0_g1_i1	3.55e-11	75
Viruses;Riboviria;Reoviridae;Sedoreovirinae;Orbivirus	CAM57242.2	C_dry_2_TRINITY_DN4607_c0_g1_i4	2.91e-21	108
Viruses;ssRNAviruses;ssRNApositive-strandviruses,noDNAstage;Picornavirales;Secoviridae;Comovirinae;Fabavirus	NP_951030.1	C_wet_3_TRINITY_DN55659_c0_g1_i1	3.45e-11	75
Viruses;Riboviria;Negarnaviricota;Polyploviricotina;Ellioviricetes;Bunyavirales;Arenaviridae;Mammarenavirus	BAL03414.1	C_dry_1_TRINITY_DN1684_c3_g1_i1	7.81e-09	65.8
Viruses;Riboviria;Reoviridae;Sedoreovirinae;Orbivirus	CAM57242.2	C_dry_1_TRINITY_DN25797_c0_g1_i3	3.47e-21	108
Viruses;ssRNAviruses;ssRNApositive-strandviruses,noDNAstage;Picornavirales;Secoviridae;Comovirinae;Fabavirus	NP_951030.1	C_dry_1_TRINITY_DN5327_c0_g1_i1	3.35e-11	75
Viruses;ssRNAviruses;ssRNApositive-strandviruses,noDNAstage;Picornavirales;Secoviridae;Comovirinae;Fabavirus	NP_951030.1	A_dry_1_TRINITY_DN18450_c0_g3_i1	1.32e-10	73.1
Viruses;Riboviria;Negarnaviricota;Polyploviricotina;Ellioviricetes;Bunyavirales;Hantaviridae;Mammantavirinae;Orthohantavirus	ACT68340.1	A_dry_1_TRINITY_DN17282_c0_g1_i1	5.3e-08	63.9
Viruses;Riboviria;Reoviridae;Sedoreovirinae;Orbivirus	CAM57242.2	C_dry_1_TRINITY_DN7353_c0_g3_i1	3.13e-08	63.9
Viruses;Riboviria;Reoviridae;Sedoreovirinae;Orbivirus	CAM57242.2	C_dry_3_TRINITY_DN17065_c0_g1_i1	2.54e-21	108
Viruses;Riboviria;Reoviridae;Sedoreovirinae;Orbivirus	CAM57242.2	C_wet_1_TRINITY_DN9174_c0_g1_i7	1.27e-20	106
Viruses;dsRNAviruses;Reoviridae;Sedoreovirinae;Orbivirus	ATW68818.1	C_wet_2_TRINITY_DN139124_c0_g1_i1	6.79e-12	76.8
Viruses;Riboviria;Reoviridae;Sedoreovirinae;Orbivirus	CAM57242.2	A_wet_3_TRINITY_DN9885_c0_g1_i1	1.89e-21	108
Viruses;ssRNAviruses;ssRNAnegative-strandviruses;Bunyavirales;Nairoviridae;Orthonairovirus	ARB51468.1	C_dry_2_TRINITY_DN7359_c0_g2_i1	1.17e-08	65.8
Viruses;Riboviria;Reoviridae;Sedoreovirinae;Orbivirus	CAM57242.2	A_wet_3_TRINITY_DN11462_c0_g1_i3	1.97e-21	108
Viruses;ssRNAviruses;ssRNApositive-strandviruses,noDNAstage;Picornavirales;Secoviridae;Comovirinae;Fabavirus	NP_951030.1	A_wet_2_TRINITY_DN7406_c0_g1_i1	4.07e-08	63.9
Viruses;Riboviria;Reoviridae;Sedoreovirinae;Orbivirus	CAM57242.2	C_dry_2_TRINITY_DN20373_c0_g1_i3	2.85e-21	108
Viruses;Riboviria;Reoviridae;Sedoreovirinae;Orbivirus	CAM57242.2	C_wet_1_TRINITY_DN9174_c0_g1_i1	1.25e-20	106
Viruses;Riboviria;Reoviridae;Sedoreovirinae;Orbivirus	CAM57242.2	C_dry_2_TRINITY_DN4607_c0_g1_i1	2.18e-21	108
Viruses;Riboviria;Flaviviridae;Pegivirus	NP_803209.1	C_dry_3_TRINITY_DN11654_c0_g3_i1	7.66e-06	56.5
Viruses;Riboviria;Reoviridae;Sedoreovirinae;Orbivirus	CAM57242.2	C_dry_3_TRINITY_DN22283_c0_g4_i2	3.57e-21	108
Viruses;Riboviria;Reoviridae;Sedoreovirinae;Orbivirus	CAM57242.2	C_dry_3_TRINITY_DN15346_c0_g1_i1	1.05e-10	73.1
Viruses;Riboviria;Flaviviridae;Pegivirus	NP_803209.1	C_dry_3_TRINITY_DN11654_c0_g3_i2	7.72e-06	56.5
Viruses;Riboviria;Reoviridae;Sedoreovirinae;Orbivirus	CAM57242.2	C_wet_3_TRINITY_DN8657_c0_g1_i1	5.5e-16	89.8
Viruses;Riboviria;Reoviridae;Sedoreovirinae;Orbivirus	CAM57242.2	C_wet_2_TRINITY_DN4706_c0_g1_i1	1.25e-14	86.1
Viruses;Riboviria;Reoviridae;Sedoreovirinae;Orbivirus	CAM57242.2	A_dry_2_TRINITY_DN4983_c0_g1_i8	4.23e-21	108
Viruses;ssRNAviruses;ssRNAnegative-strandviruses;Bunyavirales;Nairoviridae;Orthonairovirus	ARB51468.1	C_dry_1_TRINITY_DN6151_c0_g1_i1	2.03e-06	58.4
Viruses;Riboviria;Reoviridae;Sedoreovirinae;Orbivirus	CAM57242.2	A_dry_3_TRINITY_DN11514_c0_g1_i9	5.09e-07	60.2
Viruses;Riboviria;Negarnaviricota;Polyploviricotina;Ellioviricetes;Bunyavirales;Hantaviridae;Mammantavirinae;Orthohantavirus	ACT68340.1	C_dry_1_TRINITY_DN8998_c0_g1_i1	3.42e-10	71.3
Viruses;Riboviria;Reoviridae;Sedoreovirinae;Orbivirus	CAM57242.2	C_dry_1_TRINITY_DN25797_c0_g1_i4	3.39e-21	108
Viruses;ssRNAviruses;ssRNApositive-strandviruses,noDNAstage;Picornavirales;Secoviridae;Comovirinae;Fabavirus	NP_951030.1	A_wet_3_TRINITY_DN3728_c0_g1_i2	1.07e-10	73.1
Viruses;ssRNAviruses;ssRNApositive-strandviruses,noDNAstage;Closteroviridae;Ampelovirus	AAF22738.1	C_dry_3_TRINITY_DN16451_c0_g1_i1	1.41e-08	65.8
Viruses;Riboviria;Reoviridae;Sedoreovirinae;Orbivirus	CAM57242.2	C_dry_3_TRINITY_DN245972_c0_g1_i1	2.2e-21	108
Viruses;Riboviria;Reoviridae;Sedoreovirinae;Orbivirus	CAM57242.2	A_wet_3_TRINITY_DN11462_c0_g1_i6	1.86e-21	108
Viruses;Riboviria;Reoviridae;Sedoreovirinae;Orbivirus	CAM57242.2	A_dry_1_TRINITY_DN16563_c0_g1_i6	5.73e-21	108
Viruses;Riboviria;Reoviridae;Sedoreovirinae;Orbivirus	CAM57242.2	C_wet_2_TRINITY_DN13023_c0_g1_i1	2.65e-21	108
Viruses;Riboviria;Reoviridae;Sedoreovirinae;Orbivirus	CAM57242.2	C_wet_1_TRINITY_DN17839_c0_g1_i1	4.44e-19	100
Viruses;ssRNAviruses;ssRNApositive-strandviruses,noDNAstage;Picornavirales;Secoviridae;Comovirinae;Fabavirus	NP_951030.1	C_wet_3_TRINITY_DN5801_c0_g1_i5	9.38e-11	73.1
Viruses;Riboviria;Reoviridae;Sedoreovirinae;Orbivirus	CAM57242.2	A_wet_2_TRINITY_DN11849_c0_g1_i1	1.76e-21	108
Viruses;Riboviria;Reoviridae;Sedoreovirinae;Orbivirus	CAM57242.2	A_dry_3_TRINITY_DN9466_c0_g1_i2	3.75e-20	104
Viruses;Riboviria;Reoviridae;Sedoreovirinae;Orbivirus	CAM57242.2	C_wet_1_TRINITY_DN14913_c0_g1_i1	1.96e-21	108
Viruses;ssRNAviruses;ssRNApositive-strandviruses,noDNAstage;Picornavirales;Secoviridae;Comovirinae;Fabavirus	NP_951030.1	C_dry_3_TRINITY_DN2139_c0_g1_i7	1.77e-10	73.1
Viruses;Riboviria;Reoviridae;Sedoreovirinae;Orbivirus	CAM57242.2	A_dry_1_TRINITY_DN16563_c0_g1_i3	2.93e-21	108
Viruses;Riboviria;Reoviridae;Sedoreovirinae;Orbivirus	CAM57242.2	A_dry_2_TRINITY_DN38424_c0_g1_i1	1.6e-13	82.4
Viruses;Riboviria;Reoviridae;Sedoreovirinae;Orbivirus	CAM57242.2	C_wet_1_TRINITY_DN9174_c0_g1_i11	6.74e-21	106
Viruses;Riboviria;Reoviridae;Sedoreovirinae;Orbivirus	CAM57242.2	C_dry_2_TRINITY_DN20373_c0_g1_i2	2.85e-21	108
Viruses;Riboviria;Reoviridae;Sedoreovirinae;Orbivirus	CAM57242.2	A_wet_2_TRINITY_DN6950_c0_g1_i5	1.99e-21	108
Viruses;Riboviria;Reoviridae;Sedoreovirinae;Orbivirus	CAM57242.2	C_dry_3_TRINITY_DN1926_c0_g1_i1	3.03e-21	108
Viruses;Riboviria;Reoviridae;Sedoreovirinae;Orbivirus	CAM57242.2	A_wet_3_TRINITY_DN2835_c0_g1_i9	1.76e-21	108
Viruses;Riboviria;Reoviridae;Sedoreovirinae;Orbivirus	CAM57242.2	C_dry_2_TRINITY_DN9621_c0_g3_i1	1.9e-21	108
Viruses;Riboviria;Reoviridae;Sedoreovirinae;Orbivirus	CAM57242.2	A_dry_2_TRINITY_DN11223_c0_g1_i1	1.05e-19	102
Viruses;Riboviria;Reoviridae;Sedoreovirinae;Orbivirus	CAM57242.2	A_wet_3_TRINITY_DN11282_c0_g1_i1	2.84e-21	108
Viruses;Riboviria;Reoviridae;Sedoreovirinae;Orbivirus	CAM57242.2	A_dry_1_TRINITY_DN16563_c0_g1_i2	5.38e-21	108
Viruses;ssRNAviruses;ssRNApositive-strandviruses,noDNAstage;Picornavirales;Secoviridae;Comovirinae;Fabavirus	NP_951030.1	C_wet_3_TRINITY_DN4928_c0_g8_i1	7.76e-11	73.1
Viruses;Riboviria;Reoviridae;Sedoreovirinae;Orbivirus	CAM57242.2	C_dry_2_TRINITY_DN5471_c0_g1_i5	2.77e-21	108
Viruses;Riboviria;Reoviridae;Sedoreovirinae;Orbivirus	CAM57242.2	C_wet_2_TRINITY_DN14474_c0_g1_i1	3.13e-21	108
Viruses;Riboviria;Reoviridae;Sedoreovirinae;Orbivirus	CAM57242.2	A_wet_1_TRINITY_DN8443_c0_g1_i1	1.91e-21	108
Viruses;Riboviria;Reoviridae;Sedoreovirinae;Orbivirus	CAM57242.2	C_dry_1_TRINITY_DN8055_c0_g1_i2	2.2e-21	108
Viruses;Riboviria;Reoviridae;Sedoreovirinae;Orbivirus	CAM57242.2	A_dry_2_TRINITY_DN6895_c0_g1_i7	3.74e-21	108
Viruses;Riboviria;Reoviridae;Sedoreovirinae;Orbivirus	CAM57242.2	C_wet_2_TRINITY_DN13048_c0_g1_i3	3.49e-20	104
Viruses;Riboviria;Reoviridae;Sedoreovirinae;Orbivirus	CAM57242.2	A_wet_3_TRINITY_DN25130_c0_g1_i1	2.75e-21	108
Viruses;ssRNAviruses;ssRNApositive-strandviruses,noDNAstage;Picornavirales;Secoviridae;Comovirinae;Fabavirus	NP_951030.1	C_dry_1_TRINITY_DN3367_c0_g1_i1	1.12e-10	73.1
Viruses;Riboviria;Reoviridae;Sedoreovirinae;Orbivirus	CAM57242.2	A_wet_2_TRINITY_DN7406_c0_g1_i2	8.52e-07	60.2
Viruses;Riboviria;Reoviridae;Sedoreovirinae;Orbivirus	CAM57242.2	C_wet_1_TRINITY_DN18393_c0_g1_i2	2.83e-21	108
Viruses;Riboviria;Reoviridae;Sedoreovirinae;Orbivirus	CAM57242.2	C_dry_2_TRINITY_DN19016_c0_g2_i2	4.72e-19	100
Viruses;Riboviria;Reoviridae;Sedoreovirinae;Orbivirus	CAM57242.2	A_dry_1_TRINITY_DN16563_c0_g1_i4	2e-21	108
Viruses;Riboviria;Reoviridae;Sedoreovirinae;Orbivirus	CAM57242.2	C_dry_2_TRINITY_DN7156_c0_g1_i1	3.63e-21	108
Viruses;Riboviria;Reoviridae;Sedoreovirinae;Orbivirus	CAM57242.2	C_dry_2_TRINITY_DN20373_c0_g1_i1	2.85e-21	108
Viruses;Riboviria;Reoviridae;Sedoreovirinae;Orbivirus	CAM57242.2	C_dry_3_TRINITY_DN14545_c0_g1_i5	1.02e-10	73.1
Viruses;Riboviria;Reoviridae;Sedoreovirinae;Orbivirus	CAM57242.2	A_dry_2_TRINITY_DN4983_c0_g1_i2	3.91e-21	108
Viruses;Riboviria;Reoviridae;Sedoreovirinae;Orbivirus	CAM57242.2	A_dry_1_TRINITY_DN430_c0_g2_i1	2.56e-06	58.4
Viruses;Riboviria;Reoviridae;Sedoreovirinae;Orbivirus	CAM57242.2	C_dry_3_TRINITY_DN23766_c0_g1_i1	3.24e-21	108
Viruses;Riboviria;Reoviridae;Sedoreovirinae;Orbivirus	CAM57242.2	C_wet_1_TRINITY_DN9174_c0_g1_i9	1.25e-20	106
Viruses;dsRNAviruses;Reoviridae;Sedoreovirinae;Orbivirus	ATW68818.1	A_dry_3_TRINITY_DN19326_c0_g1_i1	4.3e-13	80.5
Viruses;Riboviria;Reoviridae;Sedoreovirinae;Orbivirus	CAM57242.2	A_wet_3_TRINITY_DN3587_c0_g1_i1	2.9e-21	108
Viruses;Riboviria;Reoviridae;Sedoreovirinae;Orbivirus	CAM57242.2	A_wet_1_TRINITY_DN120_c1_g1_i2	4.01e-17	93.5
Viruses;Riboviria;Negarnaviricota;Polyploviricotina;Ellioviricetes;Bunyavirales;Hantaviridae;Mammantavirinae;Orthohantavirus	ACT68340.1	C_wet_1_TRINITY_DN10924_c1_g1_i1	3.05e-06	58.4
Viruses;Riboviria;Reoviridae;Sedoreovirinae;Orbivirus	CAM57242.2	C_dry_1_TRINITY_DN10173_c0_g2_i1	2.89e-21	108
Viruses;Riboviria;Reoviridae;Sedoreovirinae;Orbivirus	CAM57242.2	C_wet_1_TRINITY_DN7968_c0_g1_i3	2.85e-21	108
Viruses;Riboviria;Reoviridae;Sedoreovirinae;Orbivirus	CAM57242.2	C_wet_2_TRINITY_DN4093_c0_g1_i4	1e-20	106
Viruses;Riboviria;Reoviridae;Sedoreovirinae;Orbivirus	CAM57242.2	C_wet_2_TRINITY_DN9873_c0_g3_i4	2.82e-21	108
Viruses;Riboviria;Reoviridae;Sedoreovirinae;Orbivirus	CAM57242.2	C_wet_3_TRINITY_DN16511_c0_g2_i3	2.03e-21	108
Viruses;Riboviria;Reoviridae;Sedoreovirinae;Orbivirus	CAM57242.2	C_wet_1_TRINITY_DN18468_c0_g2_i1	2.8e-21	108
Viruses;Riboviria;Reoviridae;Sedoreovirinae;Orbivirus	CAM57242.2	C_dry_2_TRINITY_DN4172_c0_g2_i1	1.77e-18	99
Viruses;Riboviria;Reoviridae;Sedoreovirinae;Orbivirus	CAM57242.2	C_wet_1_TRINITY_DN15029_c0_g1_i2	3.32e-21	108
Viruses;Riboviria;Reoviridae;Sedoreovirinae;Orbivirus	CAM57242.2	C_wet_2_TRINITY_DN14474_c0_g1_i2	3.12e-21	108
Viruses;Riboviria;Reoviridae;Sedoreovirinae;Orbivirus	CAM57242.2	A_dry_3_TRINITY_DN12925_c0_g1_i3	9.45e-11	73.1
Viruses;Riboviria;Reoviridae;Sedoreovirinae;Orbivirus	CAM57242.2	A_wet_2_TRINITY_DN12216_c0_g1_i6	2.07e-21	108
Viruses;Riboviria;Reoviridae;Sedoreovirinae;Orbivirus	CAM57242.2	C_wet_1_TRINITY_DN2422_c0_g1_i5	9.83e-21	106
Viruses;Riboviria;Reoviridae;Sedoreovirinae;Orbivirus	CAM57242.2	C_dry_3_TRINITY_DN17520_c0_g1_i1	2.71e-21	108
Viruses;ssRNAviruses;ssRNApositive-strandviruses,noDNAstage;Picornavirales;Picornaviridae;Teschovirus	BAB32794.1	C_dry_1_TRINITY_DN21572_c0_g1_i1	1.67e-09	69.4
Viruses;Riboviria;Reoviridae;Sedoreovirinae;Orbivirus	CAM57242.2	C_dry_1_TRINITY_DN3582_c0_g1_i3	3.62e-21	108
Viruses;Riboviria;Negarnaviricota;Polyploviricotina;Ellioviricetes;Bunyavirales;Arenaviridae;Mammarenavirus	BAL03414.1	C_wet_3_TRINITY_DN1275_c2_g1_i1	5.03e-08	63.9
Viruses;Riboviria;Reoviridae;Sedoreovirinae;Orbivirus	CAM57242.2	C_dry_1_TRINITY_DN25353_c0_g1_i2	1.24e-19	102
Viruses;Riboviria;Reoviridae;Sedoreovirinae;Orbivirus	CAM57242.2	A_dry_1_TRINITY_DN9610_c0_g1_i1	2.64e-21	108
Viruses;ssRNAviruses;ssRNApositive-strandviruses,noDNAstage;Picornavirales;Secoviridae;Comovirinae;Fabavirus	NP_951030.1	A_dry_1_TRINITY_DN14420_c0_g1_i1	2.64e-11	75
Viruses;ssRNAviruses;ssRNApositive-strandviruses,noDNAstage;Picornavirales;Picornaviridae;Teschovirus	BAB32794.1	C_dry_1_TRINITY_DN10611_c0_g1_i1	2.91e-07	62.1
Viruses;Riboviria;Reoviridae;Sedoreovirinae;Orbivirus	CAM57242.2	A_wet_3_TRINITY_DN3177_c0_g1_i2	2.06e-21	108
Viruses;Riboviria;Reoviridae;Sedoreovirinae;Orbivirus	CAM57242.2	C_wet_3_TRINITY_DN16511_c0_g1_i4	1.95e-21	108
Viruses;Riboviria;Reoviridae;Sedoreovirinae;Orbivirus	CAM57242.2	A_dry_1_TRINITY_DN6043_c0_g1_i3	3.58e-21	108
Viruses;Riboviria;Reoviridae;Sedoreovirinae;Orbivirus	CAM57242.2	A_wet_2_TRINITY_DN14791_c0_g1_i1	3.03e-21	108
Viruses;Riboviria;Reoviridae;Sedoreovirinae;Orbivirus	CAM57242.2	C_dry_2_TRINITY_DN19016_c0_g2_i1	4.71e-19	100
Viruses;ssRNAviruses;ssRNApositive-strandviruses,noDNAstage;Picornavirales;Picornaviridae;Teschovirus	BAB32794.1	A_wet_2_TRINITY_DN713_c0_g3_i1	3.63e-07	62.1
Viruses;dsRNAviruses;Reoviridae;Sedoreovirinae;Orbivirus	ATW68818.1	C_dry_3_TRINITY_DN3489_c0_g1_i1	8.26e-12	76.8
Viruses;Riboviria;Reoviridae;Sedoreovirinae;Orbivirus	CAM57242.2	A_wet_3_TRINITY_DN6288_c0_g1_i1	1.79e-21	108
Viruses;Riboviria;Reoviridae;Sedoreovirinae;Orbivirus	CAM57242.2	C_dry_3_TRINITY_DN2776_c0_g1_i6	2.25e-21	108
Viruses;Riboviria;Reoviridae;Sedoreovirinae;Orbivirus	CAM57242.2	A_wet_2_TRINITY_DN11849_c0_g1_i3	1.99e-21	108
Viruses;Riboviria;Negarnaviricota;Polyploviricotina;Ellioviricetes;Bunyavirales;Hantaviridae;Mammantavirinae;Orthohantavirus	ACT68340.1	A_wet_3_TRINITY_DN30186_c0_g1_i2	5.46e-08	63.9
Viruses;Riboviria;Reoviridae;Sedoreovirinae;Orbivirus	CAM57242.2	A_wet_3_TRINITY_DN2835_c0_g1_i3	2.61e-21	108
Viruses;Riboviria;Reoviridae;Sedoreovirinae;Orbivirus	CAM57242.2	C_dry_2_TRINITY_DN1400_c0_g2_i3	2.13e-21	108
Viruses;Riboviria;Reoviridae;Sedoreovirinae;Orbivirus	CAM57242.2	A_wet_3_TRINITY_DN11462_c0_g1_i7	2.91e-21	108
Viruses;Riboviria;Reoviridae;Sedoreovirinae;Orbivirus	CAM57242.2	C_wet_2_TRINITY_DN9873_c0_g3_i1	2.8e-21	108
Viruses;Riboviria;Reoviridae;Sedoreovirinae;Orbivirus	CAM57242.2	C_wet_3_TRINITY_DN10519_c0_g1_i1	1.13e-10	73.1
Viruses;Riboviria;Negarnaviricota;Polyploviricotina;Ellioviricetes;Bunyavirales;Hantaviridae;Mammantavirinae;Orthohantavirus	ACT68340.1	C_dry_2_TRINITY_DN170_c0_g1_i4	3.62e-06	58.4
Viruses;Riboviria;Reoviridae;Sedoreovirinae;Orbivirus	CAM57242.2	C_dry_1_TRINITY_DN3582_c0_g1_i2	3.6e-21	108
Viruses;Riboviria;Reoviridae;Sedoreovirinae;Orbivirus	CAM57242.2	C_wet_2_TRINITY_DN19364_c0_g1_i2	1.08e-18	99
Viruses;ssRNAviruses;ssRNApositive-strandviruses,noDNAstage;Picornavirales;Secoviridae;Comovirinae;Fabavirus	NP_951030.1	A_wet_3_TRINITY_DN3728_c0_g1_i3	3.85e-10	71.3
Viruses;Riboviria;Reoviridae;Sedoreovirinae;Orbivirus	CAM57242.2	A_wet_2_TRINITY_DN3485_c0_g1_i1	1.38e-21	108
Viruses;dsRNAviruses;Reoviridae;Sedoreovirinae;Orbivirus	ATW68818.1	A_dry_1_TRINITY_DN1050_c1_g1_i1	2.02e-06	58.4
Viruses;Riboviria;Reoviridae;Sedoreovirinae;Orbivirus	CAM57242.2	A_dry_1_TRINITY_DN15903_c0_g2_i1	3.09e-21	108
Viruses;Riboviria;Reoviridae;Sedoreovirinae;Orbivirus	CAM57242.2	A_dry_3_TRINITY_DN1479_c0_g1_i6	2.87e-21	108
Viruses;Riboviria;Reoviridae;Sedoreovirinae;Orbivirus	CAM57242.2	C_wet_3_TRINITY_DN16511_c0_g2_i1	2.68e-21	108
Viruses;Riboviria;Reoviridae;Sedoreovirinae;Orbivirus	CAM57242.2	C_wet_1_TRINITY_DN7347_c0_g1_i1	2.68e-21	108
Viruses;Riboviria;Reoviridae;Sedoreovirinae;Orbivirus	CAM57242.2	C_dry_2_TRINITY_DN9621_c0_g1_i1	2.93e-21	108
Viruses;Riboviria;Reoviridae;Sedoreovirinae;Orbivirus	CAM57242.2	C_dry_3_TRINITY_DN32449_c0_g1_i2	3.75e-20	104
Viruses;ssRNAviruses;ssRNApositive-strandviruses,noDNAstage;Picornavirales;Picornaviridae;Teschovirus	BAB32794.1	A_wet_2_TRINITY_DN713_c0_g3_i2	3.63e-07	62.1
Viruses;Riboviria;Reoviridae;Sedoreovirinae;Orbivirus	CAM57242.2	A_dry_3_TRINITY_DN12925_c0_g1_i2	9.51e-11	73.1
Viruses;Riboviria;Reoviridae;Sedoreovirinae;Orbivirus	CAM57242.2	C_dry_1_TRINITY_DN26079_c0_g1_i1	1.85e-21	108
Viruses;Riboviria;Reoviridae;Sedoreovirinae;Orbivirus	CAM57242.2	C_dry_2_TRINITY_DN9621_c0_g1_i2	2.94e-21	108
Viruses;Riboviria;Reoviridae;Sedoreovirinae;Orbivirus	CAM57242.2	C_wet_2_TRINITY_DN4093_c0_g1_i1	9.98e-21	106
Viruses;Riboviria;Reoviridae;Sedoreovirinae;Orbivirus	CAM57242.2	A_dry_2_TRINITY_DN6895_c0_g1_i6	3.72e-21	108
Viruses;Riboviria;Reoviridae;Sedoreovirinae;Orbivirus	CAM57242.2	A_wet_2_TRINITY_DN3485_c0_g1_i2	2.71e-21	108
Viruses;Riboviria;Reoviridae;Sedoreovirinae;Orbivirus	CAM57242.2	A_dry_1_TRINITY_DN2547_c0_g1_i2	9.83e-17	93.5
Viruses;Riboviria;Reoviridae;Sedoreovirinae;Orbivirus	CAM57242.2	A_dry_2_TRINITY_DN5364_c0_g1_i6	2.78e-11	75
Viruses;Riboviria;Reoviridae;Sedoreovirinae;Orbivirus	CAM57242.2	C_wet_1_TRINITY_DN2422_c0_g1_i6	9.83e-21	106
Viruses;Riboviria;Reoviridae;Sedoreovirinae;Orbivirus	CAM57242.2	C_dry_1_TRINITY_DN25797_c0_g1_i7	3.04e-21	108
Viruses;ssRNAviruses;ssRNApositive-strandviruses,noDNAstage;Picornavirales;Secoviridae;Comovirinae;Fabavirus	NP_951030.1	A_wet_2_TRINITY_DN7928_c0_g1_i9	4.83e-10	71.3
Viruses;Riboviria;Reoviridae;Sedoreovirinae;Orbivirus	CAM57242.2	C_dry_2_TRINITY_DN3903_c0_g1_i1	5.78e-18	97.1
Viruses;Riboviria;Reoviridae;Sedoreovirinae;Orbivirus	CAM57242.2	C_dry_3_TRINITY_DN14545_c0_g1_i4	9.81e-11	73.1
Viruses;Riboviria;Reoviridae;Sedoreovirinae;Orbivirus	CAM57242.2	C_dry_2_TRINITY_DN3274_c0_g2_i1	3.13e-21	108
Viruses;Riboviria;Reoviridae;Sedoreovirinae;Orbivirus	CAM57242.2	C_wet_3_TRINITY_DN10610_c0_g1_i1	3.01e-21	108
Viruses;Riboviria;Reoviridae;Sedoreovirinae;Orbivirus	CAM57242.2	C_wet_1_TRINITY_DN9174_c0_g1_i12	1.26e-20	106
Viruses;Riboviria;Reoviridae;Sedoreovirinae;Orbivirus	CAM57242.2	C_dry_3_TRINITY_DN8566_c0_g1_i5	2.12e-21	108
Viruses;Riboviria;Negarnaviricota;Polyploviricotina;Ellioviricetes;Bunyavirales;Hantaviridae;Mammantavirinae;Orthohantavirus	ACT68340.1	A_dry_1_TRINITY_DN5461_c0_g2_i1	1.87e-07	62.1
Viruses;ssRNAviruses;ssRNApositive-strandviruses,noDNAstage;Picornavirales;Secoviridae;Comovirinae;Fabavirus	NP_951030.1	C_dry_2_TRINITY_DN5617_c0_g1_i1	3.29e-11	75
Viruses;Riboviria;Reoviridae;Sedoreovirinae;Orbivirus	CAM57242.2	A_dry_2_TRINITY_DN22789_c0_g1_i3	1.65e-18	99
Viruses;dsRNAviruses;Reoviridae;Sedoreovirinae;Orbivirus	ATW68818.1	C_dry_1_TRINITY_DN47_c3_g2_i1	1.44e-08	65.8
Viruses;Riboviria;Reoviridae;Sedoreovirinae;Orbivirus	CAM57242.2	A_dry_1_TRINITY_DN6023_c0_g1_i4	3.62e-21	108
Viruses;Riboviria;Reoviridae;Sedoreovirinae;Orbivirus	CAM57242.2	C_wet_1_TRINITY_DN5760_c0_g1_i1	1.26e-14	86.1
Viruses;Riboviria;Reoviridae;Sedoreovirinae;Orbivirus	CAM57242.2	A_dry_1_TRINITY_DN6023_c0_g1_i2	3.62e-21	108
Viruses;ssRNAviruses;ssRNApositive-strandviruses,noDNAstage;Picornavirales;Secoviridae;Comovirinae;Fabavirus	NP_951030.1	A_dry_2_TRINITY_DN43516_c0_g1_i2	3.3e-11	75
Viruses;Riboviria;Reoviridae;Sedoreovirinae;Orbivirus	CAM57242.2	C_dry_3_TRINITY_DN1926_c0_g1_i3	3.03e-21	108
Viruses;ssRNAviruses;ssRNApositive-strandviruses,noDNAstage;Picornavirales;Secoviridae;Comovirinae;Fabavirus	NP_951030.1	C_wet_1_TRINITY_DN1739_c0_g5_i1	4.44e-08	63.9
Viruses;Riboviria;Reoviridae;Sedoreovirinae;Orbivirus	CAM57242.2	C_wet_1_TRINITY_DN18393_c0_g1_i1	2.77e-21	108
Viruses;Riboviria;Reoviridae;Sedoreovirinae;Orbivirus	CAM57242.2	C_wet_3_TRINITY_DN5801_c0_g1_i3	2.76e-21	108
Viruses;Riboviria;Reoviridae;Sedoreovirinae;Orbivirus	CAM57242.2	A_dry_1_TRINITY_DN19666_c0_g1_i1	3.24e-21	108
Viruses;Riboviria;Reoviridae;Sedoreovirinae;Orbivirus	CAM57242.2	C_wet_2_TRINITY_DN4359_c0_g1_i5	2.89e-21	108
Viruses;Riboviria;Reoviridae;Sedoreovirinae;Orbivirus	CAM57242.2	C_dry_2_TRINITY_DN39478_c0_g1_i1	2.81e-21	108
Viruses;Riboviria;Reoviridae;Sedoreovirinae;Orbivirus	CAM57242.2	A_wet_1_TRINITY_DN11373_c0_g1_i1	1.58e-13	82.4
Viruses;Riboviria;Reoviridae;Sedoreovirinae;Orbivirus	CAM57242.2	A_wet_3_TRINITY_DN6288_c0_g1_i2	2.18e-21	108
Viruses;Riboviria;Reoviridae;Sedoreovirinae;Orbivirus	CAM57242.2	A_wet_1_TRINITY_DN9438_c0_g3_i1	2.13e-21	108
Viruses;Riboviria;Reoviridae;Sedoreovirinae;Orbivirus	CAM57242.2	A_dry_3_TRINITY_DN9466_c0_g1_i1	3.57e-20	104
Viruses;Riboviria;Reoviridae;Sedoreovirinae;Orbivirus	CAM57242.2	C_wet_1_TRINITY_DN15029_c0_g2_i2	6.22e-06	56.5
Viruses;Riboviria;Reoviridae;Sedoreovirinae;Orbivirus	CAM57242.2	C_wet_1_TRINITY_DN10976_c0_g1_i1	2.35e-21	108
Viruses;Riboviria;Reoviridae;Sedoreovirinae;Orbivirus	CAM57242.2	A_wet_3_TRINITY_DN11462_c0_g1_i9	2.92e-21	108
Viruses;Riboviria;Reoviridae;Sedoreovirinae;Orbivirus	CAM57242.2	A_wet_1_TRINITY_DN1801_c0_g1_i2	2.3e-21	108
Viruses;Riboviria;Reoviridae;Sedoreovirinae;Orbivirus	CAM57242.2	A_wet_3_TRINITY_DN9885_c0_g1_i2	1.9e-21	108
Viruses;Riboviria;Reoviridae;Sedoreovirinae;Orbivirus	CAM57242.2	A_wet_3_TRINITY_DN6865_c1_g1_i1	2.64e-21	108
Viruses;Riboviria;Reoviridae;Sedoreovirinae;Orbivirus	CAM57242.2	C_wet_2_TRINITY_DN13048_c0_g1_i2	3.43e-20	104
Viruses;Riboviria;Reoviridae;Sedoreovirinae;Orbivirus	CAM57242.2	A_wet_2_TRINITY_DN15809_c0_g1_i1	2.75e-21	108
Viruses;Riboviria;Reoviridae;Sedoreovirinae;Orbivirus	CAM57242.2	A_dry_3_TRINITY_DN16230_c0_g1_i6	2.77e-21	108
Viruses;dsRNAviruses;Reoviridae;Sedoreovirinae;Orbivirus	ATW68818.1	A_dry_2_TRINITY_DN614_c1_g2_i2	1.94e-11	75
Viruses;Riboviria;Reoviridae;Sedoreovirinae;Orbivirus	CAM57242.2	A_wet_2_TRINITY_DN10812_c0_g1_i1	6.24e-16	89.8
Viruses;Riboviria;Reoviridae;Sedoreovirinae;Orbivirus	CAM57242.2	A_dry_1_TRINITY_DN6023_c0_g1_i3	3.62e-21	108
Viruses;Riboviria;Reoviridae;Sedoreovirinae;Orbivirus	CAM57242.2	A_dry_2_TRINITY_DN15004_c0_g1_i1	4.84e-10	71.3
Viruses;ssRNAviruses;ssRNApositive-strandviruses,noDNAstage;Closteroviridae;Ampelovirus	AAF22738.1	C_wet_2_TRINITY_DN2451_c0_g2_i1	8.44e-06	56.5
Viruses;Riboviria;Reoviridae;Sedoreovirinae;Orbivirus	CAM57242.2	A_dry_1_TRINITY_DN6043_c0_g1_i2	3.51e-21	108
Viruses;Riboviria;Reoviridae;Sedoreovirinae;Orbivirus	CAM57242.2	A_wet_2_TRINITY_DN14791_c0_g1_i2	3.31e-21	108
Viruses;Riboviria;Reoviridae;Sedoreovirinae;Orbivirus	CAM57242.2	C_wet_1_TRINITY_DN2422_c0_g1_i3	9.83e-21	106
Viruses;Riboviria;Reoviridae;Sedoreovirinae;Orbivirus	CAM57242.2	C_dry_2_TRINITY_DN4607_c0_g1_i5	2.93e-21	108
Viruses;Riboviria;Reoviridae;Sedoreovirinae;Orbivirus	CAM57242.2	C_wet_2_TRINITY_DN4359_c0_g1_i1	2.89e-21	108
Viruses;Riboviria;Reoviridae;Sedoreovirinae;Orbivirus	CAM57242.2	C_wet_2_TRINITY_DN4093_c0_g1_i2	9.93e-21	106
Viruses;Riboviria;Reoviridae;Sedoreovirinae;Orbivirus	CAM57242.2	C_dry_3_TRINITY_DN8625_c0_g1_i1	5.94e-18	97.1
Viruses;Riboviria;Reoviridae;Sedoreovirinae;Orbivirus	CAM57242.2	A_dry_1_TRINITY_DN4204_c0_g1_i8	3.36e-21	108
Viruses;Riboviria;Reoviridae;Sedoreovirinae;Orbivirus	CAM57242.2	A_wet_3_TRINITY_DN485_c0_g1_i13	2.82e-21	108
Viruses;Riboviria;Reoviridae;Sedoreovirinae;Orbivirus	CAM57242.2	C_dry_1_TRINITY_DN228_c0_g2_i1	2.87e-21	108
Viruses;Riboviria;Reoviridae;Sedoreovirinae;Orbivirus	CAM57242.2	C_wet_1_TRINITY_DN18393_c0_g1_i3	2.76e-21	108
Viruses;Riboviria;Reoviridae;Sedoreovirinae;Orbivirus	CAM57242.2	C_wet_2_TRINITY_DN13048_c0_g1_i1	3.43e-20	104
Viruses;Riboviria;Reoviridae;Sedoreovirinae;Orbivirus	CAM57242.2	C_dry_3_TRINITY_DN1926_c0_g1_i2	3.03e-21	108
Viruses;Riboviria;Reoviridae;Sedoreovirinae;Orbivirus	CAM57242.2	A_wet_3_TRINITY_DN11462_c0_g1_i5	2.9e-21	108
Viruses;Riboviria;Reoviridae;Sedoreovirinae;Orbivirus	CAM57242.2	A_wet_2_TRINITY_DN14634_c0_g1_i10	2.82e-21	108
Viruses;Riboviria;Reoviridae;Sedoreovirinae;Orbivirus	CAM57242.2	A_dry_1_TRINITY_DN2547_c0_g1_i1	9.83e-17	93.5
Viruses;Riboviria;Reoviridae;Sedoreovirinae;Orbivirus	CAM57242.2	C_wet_1_TRINITY_DN10419_c0_g1_i1	3.02e-21	108
Viruses;Riboviria;Reoviridae;Sedoreovirinae;Orbivirus	CAM57242.2	C_dry_2_TRINITY_DN9621_c0_g1_i6	2.73e-21	108
Viruses;Riboviria;Reoviridae;Sedoreovirinae;Orbivirus	CAM57242.2	C_dry_1_TRINITY_DN3582_c0_g1_i1	3.65e-21	108
Viruses;Riboviria;Reoviridae;Sedoreovirinae;Orbivirus	CAM57242.2	C_dry_2_TRINITY_DN4075_c0_g1_i7	3.06e-21	108
Viruses;Riboviria;Reoviridae;Sedoreovirinae;Orbivirus	CAM57242.2	C_dry_1_TRINITY_DN20905_c0_g1_i6	2.58e-21	108
Viruses;Riboviria;Reoviridae;Sedoreovirinae;Orbivirus	CAM57242.2	A_dry_2_TRINITY_DN6895_c0_g1_i4	3.76e-21	108
Viruses;ssRNAviruses;ssRNApositive-strandviruses,noDNAstage;Picornavirales;Secoviridae;Comovirinae;Fabavirus	NP_951030.1	A_wet_3_TRINITY_DN8152_c0_g1_i4	1.12e-10	73.1
Viruses;Riboviria;Reoviridae;Sedoreovirinae;Orbivirus	CAM57242.2	C_wet_1_TRINITY_DN7968_c0_g1_i2	2.85e-21	108
Viruses;ssRNAviruses;ssRNApositive-strandviruses,noDNAstage;Picornavirales;Secoviridae;Comovirinae;Fabavirus	NP_951030.1	A_wet_1_TRINITY_DN2231_c0_g3_i1	1.03e-10	73.1
Viruses;Riboviria;Reoviridae;Sedoreovirinae;Orbivirus	CAM57242.2	C_wet_1_TRINITY_DN2422_c0_g1_i8	9.85e-21	106
Viruses;Riboviria;Reoviridae;Sedoreovirinae;Orbivirus	CAM57242.2	A_dry_3_TRINITY_DN1479_c0_g1_i7	2.87e-21	108
Viruses;Riboviria;Reoviridae;Sedoreovirinae;Orbivirus	CAM57242.2	C_dry_1_TRINITY_DN780_c0_g2_i1	3.17e-21	108
Viruses;ssRNAviruses;ssRNAnegative-strandviruses;Bunyavirales;Nairoviridae;Orthonairovirus	ARB51468.1	A_wet_3_TRINITY_DN2581_c0_g1_i3	2.42e-15	87.9
Viruses;ssRNAviruses;ssRNAnegative-strandviruses;Bunyavirales;Nairoviridae;Orthonairovirus	ARB51468.1	C_dry_1_TRINITY_DN1596_c0_g2_i1	1.59e-06	58.4
Viruses;Riboviria;Reoviridae;Sedoreovirinae;Orbivirus	CAM57242.2	A_dry_1_TRINITY_DN6043_c0_g1_i5	3.5e-21	108
Viruses;Riboviria;Reoviridae;Sedoreovirinae;Orbivirus	CAM57242.2	C_wet_3_TRINITY_DN2879_c1_g1_i1	2.23e-21	108
Viruses;Riboviria;Reoviridae;Sedoreovirinae;Orbivirus	CAM57242.2	A_wet_2_TRINITY_DN5932_c0_g1_i1	2.82e-21	108
Viruses;Riboviria;Reoviridae;Sedoreovirinae;Orbivirus	CAM57242.2	A_dry_3_TRINITY_DN3199_c0_g1_i7	3.06e-21	108
Viruses;Riboviria;Negarnaviricota;Polyploviricotina;Ellioviricetes;Bunyavirales;Hantaviridae;Mammantavirinae;Orthohantavirus	ACT68340.1	C_dry_2_TRINITY_DN170_c0_g1_i5	3.62e-06	58.4
Viruses;Riboviria;Reoviridae;Sedoreovirinae;Orbivirus	CAM57242.2	A_wet_3_TRINITY_DN4051_c0_g1_i2	2.79e-21	108
Viruses;Riboviria;Reoviridae;Sedoreovirinae;Orbivirus	CAM57242.2	C_dry_3_TRINITY_DN14916_c0_g1_i8	2.42e-21	108
Viruses;Riboviria;Reoviridae;Sedoreovirinae;Orbivirus	CAM57242.2	A_wet_3_TRINITY_DN12674_c1_g1_i2	1.88e-21	108
Viruses;Riboviria;Reoviridae;Sedoreovirinae;Orbivirus	CAM57242.2	A_dry_3_TRINITY_DN11514_c0_g1_i3	2.63e-11	75
Viruses;Riboviria;Reoviridae;Sedoreovirinae;Orbivirus	CAM57242.2	A_dry_2_TRINITY_DN2930_c0_g1_i4	8.61e-17	93.5
Viruses;dsRNAviruses;Reoviridae;Sedoreovirinae;Orbivirus	ATW68818.1	A_dry_2_TRINITY_DN614_c1_g3_i2	2.19e-11	75
Viruses;Riboviria;Reoviridae;Sedoreovirinae;Orbivirus	CAM57242.2	C_wet_2_TRINITY_DN3898_c0_g1_i8	3.71e-21	108
Viruses;Riboviria;Reoviridae;Sedoreovirinae;Orbivirus	CAM57242.2	C_dry_3_TRINITY_DN6145_c0_g1_i1	3.22e-21	108
Viruses;ssRNAviruses;ssRNApositive-strandviruses,noDNAstage;Picornavirales;Picornaviridae;Teschovirus	BAB32794.1	A_dry_3_TRINITY_DN304_c0_g2_i1	2.53e-07	62.1
Viruses;Riboviria;Reoviridae;Sedoreovirinae;Orbivirus	CAM57242.2	A_dry_3_TRINITY_DN4397_c0_g1_i2	2.96e-21	108
Viruses;Riboviria;Reoviridae;Sedoreovirinae;Orbivirus	CAM57242.2	A_wet_3_TRINITY_DN7881_c0_g1_i2	2.02e-12	78.7
Viruses;ssRNAviruses;ssRNAnegative-strandviruses;Bunyavirales;Nairoviridae;Orthonairovirus	ARB51468.1	C_dry_3_TRINITY_DN3718_c0_g1_i1	2.04e-16	91.6
Viruses;Riboviria;Reoviridae;Sedoreovirinae;Orbivirus	CAM57242.2	C_wet_2_TRINITY_DN4359_c0_g1_i8	2.88e-21	108
Viruses;Riboviria;Reoviridae;Sedoreovirinae;Orbivirus	CAM57242.2	C_wet_1_TRINITY_DN9174_c0_g1_i6	1.26e-20	106
Viruses;Riboviria;Reoviridae;Sedoreovirinae;Orbivirus	CAM57242.2	A_wet_3_TRINITY_DN5688_c0_g1_i2	2.77e-21	108
Viruses;Riboviria;Reoviridae;Sedoreovirinae;Orbivirus	CAM57242.2	A_wet_3_TRINITY_DN4849_c0_g1_i1	2.04e-12	78.7
Viruses;Riboviria;Reoviridae;Sedoreovirinae;Orbivirus	CAM57242.2	A_dry_1_TRINITY_DN3263_c0_g1_i4	3.42e-21	108
Viruses;Riboviria;Reoviridae;Sedoreovirinae;Orbivirus	CAM57242.2	C_dry_3_TRINITY_DN8566_c0_g1_i3	3e-21	108
Viruses;Riboviria;Reoviridae;Sedoreovirinae;Orbivirus	CAM57242.2	A_wet_2_TRINITY_DN6411_c0_g1_i1	3.6e-21	108
Viruses;Riboviria;Reoviridae;Sedoreovirinae;Orbivirus	CAM57242.2	A_dry_1_TRINITY_DN6043_c0_g1_i1	2.06e-21	108
Viruses;Riboviria;Reoviridae;Sedoreovirinae;Orbivirus	CAM57242.2	A_dry_3_TRINITY_DN6483_c0_g1_i2	4.97e-14	84.2
Viruses;Riboviria;Reoviridae;Sedoreovirinae;Orbivirus	CAM57242.2	C_wet_2_TRINITY_DN1093_c0_g1_i3	2.47e-21	108
Viruses;Riboviria;Reoviridae;Sedoreovirinae;Orbivirus	CAM57242.2	C_dry_3_TRINITY_DN8277_c0_g1_i6	3.72e-21	108
Viruses;Riboviria;Reoviridae;Sedoreovirinae;Orbivirus	CAM57242.2	A_wet_3_TRINITY_DN12674_c1_g1_i3	1.85e-21	108
Viruses;Riboviria;Reoviridae;Sedoreovirinae;Orbivirus	CAM57242.2	A_dry_1_TRINITY_DN4204_c0_g1_i9	3.39e-21	108
Viruses;Riboviria;Reoviridae;Sedoreovirinae;Orbivirus	CAM57242.2	A_wet_2_TRINITY_DN5932_c0_g1_i7	2.8e-21	108
Viruses;Riboviria;Reoviridae;Sedoreovirinae;Orbivirus	CAM57242.2	C_dry_2_TRINITY_DN1400_c0_g2_i2	3.17e-21	108
Viruses;Riboviria;Reoviridae;Sedoreovirinae;Orbivirus	CAM57242.2	C_dry_1_TRINITY_DN25797_c0_g1_i1	3.04e-21	108
Viruses;Riboviria;Reoviridae;Sedoreovirinae;Orbivirus	CAM57242.2	C_dry_3_TRINITY_DN14545_c0_g1_i2	3.38e-21	108
Viruses;Riboviria;Reoviridae;Sedoreovirinae;Orbivirus	CAM57242.2	C_wet_1_TRINITY_DN5172_c0_g1_i1	2.97e-21	108
Viruses;Riboviria;Reoviridae;Sedoreovirinae;Orbivirus	CAM57242.2	C_wet_3_TRINITY_DN3989_c0_g1_i1	2.73e-21	108
Viruses;Riboviria;Reoviridae;Sedoreovirinae;Orbivirus	CAM57242.2	A_wet_1_TRINITY_DN8443_c0_g1_i2	2.32e-21	108
Viruses;Riboviria;Reoviridae;Sedoreovirinae;Orbivirus	CAM57242.2	A_wet_2_TRINITY_DN13251_c0_g1_i4	2.82e-21	108
Viruses;Riboviria;Reoviridae;Sedoreovirinae;Orbivirus	CAM57242.2	C_dry_3_TRINITY_DN14916_c0_g1_i2	3.38e-21	108
Viruses;Riboviria;Reoviridae;Sedoreovirinae;Orbivirus	CAM57242.2	C_wet_2_TRINITY_DN3898_c0_g1_i1	3.71e-21	108
Viruses;Riboviria;Reoviridae;Sedoreovirinae;Orbivirus	CAM57242.2	A_wet_2_TRINITY_DN3485_c0_g1_i3	2.7e-21	108
Viruses;Riboviria;Reoviridae;Sedoreovirinae;Orbivirus	CAM57242.2	C_dry_2_TRINITY_DN4172_c0_g1_i3	3.65e-21	108
Viruses;dsRNAviruses;Reoviridae;Sedoreovirinae;Orbivirus	ATW68818.1	C_dry_1_TRINITY_DN47_c3_g2_i2	1.15e-08	65.8
Viruses;Riboviria;Reoviridae;Sedoreovirinae;Orbivirus	CAM57242.2	A_wet_2_TRINITY_DN6950_c0_g1_i2	1.98e-21	108
Viruses;Riboviria;Reoviridae;Sedoreovirinae;Orbivirus	CAM57242.2	C_wet_2_TRINITY_DN1093_c0_g1_i9	2.47e-21	108
Viruses;Riboviria;Reoviridae;Sedoreovirinae;Orbivirus	CAM57242.2	C_wet_1_TRINITY_DN3771_c0_g1_i2	2.73e-21	108
Viruses;Riboviria;Reoviridae;Sedoreovirinae;Orbivirus	CAM57242.2	C_dry_2_TRINITY_DN7829_c0_g1_i2	1.83e-21	108
Viruses;Riboviria;Reoviridae;Sedoreovirinae;Orbivirus	CAM57242.2	A_dry_2_TRINITY_DN6895_c0_g1_i3	3.76e-21	108
Viruses;Riboviria;Reoviridae;Sedoreovirinae;Orbivirus	CAM57242.2	C_wet_3_TRINITY_DN3989_c0_g1_i4	2.28e-21	108
Viruses;Riboviria;Reoviridae;Sedoreovirinae;Orbivirus	CAM57242.2	C_dry_2_TRINITY_DN4172_c0_g1_i1	3.19e-21	108
Viruses;Riboviria;Reoviridae;Sedoreovirinae;Orbivirus	CAM57242.2	A_wet_1_TRINITY_DN8524_c0_g1_i1	7.41e-17	93.5
Viruses;Riboviria;Reoviridae;Sedoreovirinae;Orbivirus	CAM57242.2	A_wet_2_TRINITY_DN14791_c0_g1_i4	2.3e-21	108
Viruses;Riboviria;Reoviridae;Sedoreovirinae;Orbivirus	CAM57242.2	C_dry_3_TRINITY_DN8566_c0_g1_i2	3e-21	108
Viruses;Riboviria;Reoviridae;Sedoreovirinae;Orbivirus	CAM57242.2	A_wet_3_TRINITY_DN2794_c0_g1_i10	3.1e-21	108
Viruses;Riboviria;Reoviridae;Sedoreovirinae;Orbivirus	CAM57242.2	A_wet_3_TRINITY_DN5688_c0_g1_i1	2.83e-21	108
Viruses;Riboviria;Reoviridae;Sedoreovirinae;Orbivirus	CAM57242.2	C_dry_2_TRINITY_DN4172_c0_g1_i6	3.2e-21	108
Viruses;Riboviria;Reoviridae;Sedoreovirinae;Orbivirus	CAM57242.2	C_wet_3_TRINITY_DN1852_c1_g1_i6	2.54e-21	108
Viruses;Riboviria;Reoviridae;Sedoreovirinae;Orbivirus	CAM57242.2	C_wet_2_TRINITY_DN3898_c0_g1_i3	3.71e-21	108
Viruses;Riboviria;Reoviridae;Sedoreovirinae;Orbivirus	CAM57242.2	A_dry_2_TRINITY_DN24960_c0_g1_i1	3.13e-21	108
Viruses;Riboviria;Reoviridae;Sedoreovirinae;Orbivirus	CAM57242.2	A_wet_3_TRINITY_DN3177_c0_g1_i1	2.07e-21	108
Viruses;Riboviria;Reoviridae;Sedoreovirinae;Orbivirus	CAM57242.2	A_wet_2_TRINITY_DN14791_c0_g1_i3	3.03e-21	108
Viruses;Riboviria;Reoviridae;Sedoreovirinae;Orbivirus	CAM57242.2	C_dry_2_TRINITY_DN3683_c0_g1_i1	2.94e-21	108
Viruses;Riboviria;Reoviridae;Sedoreovirinae;Orbivirus	CAM57242.2	C_wet_3_TRINITY_DN1852_c1_g1_i4	2.94e-21	108
Viruses;Riboviria;Reoviridae;Sedoreovirinae;Orbivirus	CAM57242.2	A_wet_2_TRINITY_DN2821_c0_g1_i9	2.97e-21	108
Viruses;Riboviria;Reoviridae;Sedoreovirinae;Orbivirus	CAM57242.2	A_wet_2_TRINITY_DN2821_c0_g1_i7	2.25e-21	108
Viruses;Riboviria;Reoviridae;Sedoreovirinae;Orbivirus	CAM57242.2	A_dry_3_TRINITY_DN11514_c0_g1_i2	6.82e-17	93.5
Viruses;ssRNAviruses;ssRNAnegative-strandviruses;Bunyavirales;Nairoviridae;Orthonairovirus	ARB51468.1	C_wet_1_TRINITY_DN7602_c0_g1_i9	6.49e-16	89.8
Viruses;Riboviria;Reoviridae;Sedoreovirinae;Orbivirus	CAM57242.2	C_wet_1_TRINITY_DN1146_c0_g1_i2	2.97e-21	108
Viruses;ssRNAviruses;ssRNApositive-strandviruses,noDNAstage;Picornavirales;Picornaviridae;Teschovirus	BAB32794.1	C_wet_2_TRINITY_DN3235_c0_g4_i1	2.86e-07	62.1
Viruses;Riboviria;Reoviridae;Sedoreovirinae;Orbivirus	CAM57242.2	C_dry_2_TRINITY_DN348_c0_g1_i1	2.66e-21	108
Viruses;ssRNAviruses;ssRNAnegative-strandviruses;Bunyavirales;Nairoviridae;Orthonairovirus	ARB51468.1	A_dry_1_TRINITY_DN6905_c0_g2_i1	9.6e-21	106
Viruses;Riboviria;Reoviridae;Sedoreovirinae;Orbivirus	CAM57242.2	C_dry_3_TRINITY_DN14916_c0_g1_i4	3.07e-21	108
Viruses;Riboviria;Reoviridae;Sedoreovirinae;Orbivirus	CAM57242.2	A_wet_3_TRINITY_DN585_c0_g1_i13	4.48e-21	108
Viruses;Riboviria;Reoviridae;Sedoreovirinae;Orbivirus	CAM57242.2	A_wet_1_TRINITY_DN2800_c0_g1_i1	1.9e-07	62.1
Viruses;Riboviria;Reoviridae;Sedoreovirinae;Orbivirus	CAM57242.2	A_dry_3_TRINITY_DN4397_c0_g1_i13	2.96e-21	108
Viruses;Riboviria;Reoviridae;Sedoreovirinae;Orbivirus	CAM57242.2	C_dry_1_TRINITY_DN13773_c0_g1_i1	3.55e-21	108
Viruses;Riboviria;Reoviridae;Sedoreovirinae;Orbivirus	CAM57242.2	A_dry_3_TRINITY_DN1479_c0_g1_i8	2.8e-21	108
Viruses;ssRNAviruses;ssRNApositive-strandviruses,noDNAstage;Closteroviridae;Ampelovirus	AAF22738.1	C_dry_2_TRINITY_DN368_c0_g2_i1	1.5e-08	65.8
Viruses;Riboviria;Reoviridae;Sedoreovirinae;Orbivirus	CAM57242.2	C_wet_3_TRINITY_DN6312_c0_g1_i11	3.57e-21	108
Viruses;Riboviria;Reoviridae;Sedoreovirinae;Orbivirus	CAM57242.2	A_wet_3_TRINITY_DN6083_c0_g1_i3	1.03e-20	106
Viruses;Riboviria;Reoviridae;Sedoreovirinae;Orbivirus	CAM57242.2	C_dry_3_TRINITY_DN681_c0_g1_i4	3.31e-21	108
Viruses;Riboviria;Reoviridae;Sedoreovirinae;Orbivirus	CAM57242.2	A_wet_2_TRINITY_DN11849_c0_g1_i2	1.99e-21	108
Viruses;Riboviria;Reoviridae;Sedoreovirinae;Orbivirus	CAM57242.2	A_dry_1_TRINITY_DN4204_c0_g1_i6	3.38e-21	108
Viruses;Riboviria;Reoviridae;Sedoreovirinae;Orbivirus	CAM57242.2	A_dry_1_TRINITY_DN19666_c0_g1_i2	3.24e-21	108
Viruses;Riboviria;Reoviridae;Sedoreovirinae;Orbivirus	CAM57242.2	A_wet_1_TRINITY_DN2231_c0_g1_i3	3.29e-21	108
Viruses;Riboviria;Negarnaviricota;Polyploviricotina;Ellioviricetes;Bunyavirales;Hantaviridae;Mammantavirinae;Orthohantavirus	ACT68340.1	C_wet_2_TRINITY_DN876_c1_g1_i1	2.46e-06	58.4
Viruses;Riboviria;Reoviridae;Sedoreovirinae;Orbivirus	CAM57242.2	A_wet_3_TRINITY_DN2835_c0_g1_i2	2.96e-21	108
Viruses;Riboviria;Reoviridae;Sedoreovirinae;Orbivirus	CAM57242.2	C_dry_1_TRINITY_DN54_c1_g1_i5	2.63e-21	108
Viruses;Riboviria;Reoviridae;Sedoreovirinae;Orbivirus	CAM57242.2	C_dry_2_TRINITY_DN4075_c0_g1_i5	3.08e-21	108
Viruses;Riboviria;Reoviridae;Sedoreovirinae;Orbivirus	CAM57242.2	C_wet_3_TRINITY_DN2851_c0_g1_i6	2.8e-21	108
Viruses;Riboviria;Reoviridae;Sedoreovirinae;Orbivirus	CAM57242.2	C_dry_1_TRINITY_DN6666_c0_g1_i1	7.12e-21	108
Viruses;Riboviria;Reoviridae;Sedoreovirinae;Orbivirus	CAM57242.2	C_dry_2_TRINITY_DN4075_c0_g1_i3	3.09e-21	108
Viruses;Riboviria;Reoviridae;Sedoreovirinae;Orbivirus	CAM57242.2	A_dry_2_TRINITY_DN2930_c0_g1_i7	8.61e-17	93.5
Viruses;Riboviria;Reoviridae;Sedoreovirinae;Orbivirus	CAM57242.2	C_wet_2_TRINITY_DN4359_c0_g1_i10	2.89e-21	108
Viruses;Riboviria;Reoviridae;Sedoreovirinae;Orbivirus	CAM57242.2	C_wet_2_TRINITY_DN4359_c0_g1_i2	2.88e-21	108
Viruses;Riboviria;Reoviridae;Sedoreovirinae;Orbivirus	CAM57242.2	C_dry_2_TRINITY_DN6799_c0_g2_i8	3.34e-21	108
Viruses;Riboviria;Reoviridae;Sedoreovirinae;Orbivirus	CAM57242.2	A_dry_1_TRINITY_DN4204_c0_g1_i4	3.38e-21	108
Viruses;Riboviria;Reoviridae;Sedoreovirinae;Orbivirus	CAM57242.2	C_wet_3_TRINITY_DN8957_c0_g2_i1	2.96e-21	108
Viruses;Riboviria;Reoviridae;Sedoreovirinae;Orbivirus	CAM57242.2	C_dry_1_TRINITY_DN25797_c0_g1_i2	3.03e-21	108
Viruses;Riboviria;Reoviridae;Sedoreovirinae;Orbivirus	CAM57242.2	C_wet_3_TRINITY_DN8657_c0_g1_i2	9.29e-16	89.8
Viruses;Riboviria;Reoviridae;Sedoreovirinae;Orbivirus	CAM57242.2	A_wet_2_TRINITY_DN6950_c0_g1_i1	1.91e-21	108
Viruses;Riboviria;Reoviridae;Sedoreovirinae;Orbivirus	CAM57242.2	A_dry_3_TRINITY_DN11514_c0_g1_i1	9.07e-17	93.5
Viruses;Riboviria;Reoviridae;Sedoreovirinae;Orbivirus	CAM57242.2	C_wet_2_TRINITY_DN1093_c0_g1_i4	3.49e-21	108
Viruses;Riboviria;Reoviridae;Sedoreovirinae;Orbivirus	CAM57242.2	C_dry_3_TRINITY_DN681_c0_g1_i2	3.3e-21	108
Viruses;Riboviria;Reoviridae;Sedoreovirinae;Orbivirus	CAM57242.2	A_wet_3_TRINITY_DN2794_c0_g1_i8	3.1e-21	108
Viruses;Riboviria;Reoviridae;Sedoreovirinae;Orbivirus	CAM57242.2	C_wet_3_TRINITY_DN2851_c0_g1_i4	2.8e-21	108
Viruses;Riboviria;Reoviridae;Sedoreovirinae;Orbivirus	CAM57242.2	C_wet_1_TRINITY_DN1146_c0_g1_i7	3e-21	108
Viruses;Riboviria;Reoviridae;Sedoreovirinae;Orbivirus	CAM57242.2	A_dry_1_TRINITY_DN4204_c0_g1_i5	3.38e-21	108
Viruses;Riboviria;Reoviridae;Sedoreovirinae;Orbivirus	CAM57242.2	A_dry_2_TRINITY_DN2930_c0_g1_i9	8.61e-17	93.5
Viruses;Riboviria;Reoviridae;Sedoreovirinae;Orbivirus	CAM57242.2	C_dry_2_TRINITY_DN9621_c0_g2_i1	2.94e-21	108
Viruses;Riboviria;Reoviridae;Sedoreovirinae;Orbivirus	CAM57242.2	A_dry_3_TRINITY_DN4397_c0_g1_i1	2.96e-21	108
Viruses;Riboviria;Reoviridae;Sedoreovirinae;Orbivirus	CAM57242.2	C_dry_2_TRINITY_DN4607_c0_g1_i2	2.9e-21	108
Viruses;Riboviria;Reoviridae;Sedoreovirinae;Orbivirus	CAM57242.2	A_dry_1_TRINITY_DN1994_c0_g1_i8	3.77e-21	108
Viruses;Riboviria;Reoviridae;Sedoreovirinae;Orbivirus	CAM57242.2	C_wet_2_TRINITY_DN4359_c0_g1_i7	2.37e-21	108
Viruses;Riboviria;Reoviridae;Sedoreovirinae;Orbivirus	CAM57242.2	C_dry_1_TRINITY_DN54_c1_g1_i2	2.63e-21	108
Viruses;Riboviria;Reoviridae;Sedoreovirinae;Orbivirus	CAM57242.2	A_wet_2_TRINITY_DN1_c1_g1_i23	1.77e-21	108
Viruses;Riboviria;Reoviridae;Sedoreovirinae;Orbivirus	CAM57242.2	A_wet_1_TRINITY_DN7845_c0_g1_i1	2.79e-21	108
Viruses;Riboviria;Reoviridae;Sedoreovirinae;Orbivirus	CAM57242.2	C_wet_3_TRINITY_DN6312_c0_g1_i7	6.33e-17	93.5
Viruses;Riboviria;Reoviridae;Sedoreovirinae;Orbivirus	CAM57242.2	C_wet_1_TRINITY_DN2564_c0_g1_i2	2.12e-12	78.7
Viruses;Riboviria;Reoviridae;Sedoreovirinae;Orbivirus	CAM57242.2	A_wet_3_TRINITY_DN2948_c0_g1_i4	3.03e-21	108
Viruses;Riboviria;Reoviridae;Sedoreovirinae;Orbivirus	CAM57242.2	A_wet_1_TRINITY_DN4630_c0_g2_i4	3.61e-21	108
Viruses;Riboviria;Reoviridae;Sedoreovirinae;Orbivirus	CAM57242.2	C_wet_3_TRINITY_DN2879_c1_g1_i3	2.21e-21	108
Viruses;dsRNAviruses;Reoviridae;Sedoreovirinae;Orbivirus	ATW68818.1	C_dry_3_TRINITY_DN30_c0_g1_i6	2.96e-11	75
Viruses;Riboviria;Reoviridae;Sedoreovirinae;Orbivirus	CAM57242.2	C_dry_1_TRINITY_DN54_c1_g1_i4	2.63e-21	108
Viruses;Riboviria;Reoviridae;Sedoreovirinae;Orbivirus	CAM57242.2	A_wet_1_TRINITY_DN120_c1_g1_i3	1.43e-21	108
Viruses;Riboviria;Reoviridae;Sedoreovirinae;Orbivirus	CAM57242.2	A_dry_1_TRINITY_DN6043_c0_g1_i7	3.48e-21	108
Viruses;Riboviria;Reoviridae;Sedoreovirinae;Orbivirus	CAM57242.2	C_wet_3_TRINITY_DN2851_c0_g1_i5	2.78e-21	108
Viruses;Riboviria;Reoviridae;Sedoreovirinae;Orbivirus	CAM57242.2	A_dry_1_TRINITY_DN1994_c0_g2_i1	2.86e-21	108
Viruses;Riboviria;Reoviridae;Sedoreovirinae;Orbivirus	CAM57242.2	A_wet_2_TRINITY_DN6950_c0_g1_i3	1.97e-21	108
Viruses;Riboviria;Reoviridae;Sedoreovirinae;Orbivirus	CAM57242.2	A_dry_3_TRINITY_DN4397_c0_g1_i4	2.16e-21	108
Viruses;Riboviria;Reoviridae;Sedoreovirinae;Orbivirus	CAM57242.2	A_wet_3_TRINITY_DN2794_c0_g1_i7	3.1e-21	108
Viruses;Riboviria;Reoviridae;Sedoreovirinae;Orbivirus	CAM57242.2	C_dry_3_TRINITY_DN681_c0_g1_i1	3.3e-21	108
Viruses;Riboviria;Reoviridae;Sedoreovirinae;Orbivirus	CAM57242.2	C_wet_2_TRINITY_DN4359_c0_g1_i3	2.37e-21	108
Viruses;Riboviria;Reoviridae;Sedoreovirinae;Orbivirus	CAM57242.2	A_wet_3_TRINITY_DN2794_c0_g1_i6	2.21e-21	108
Viruses;Riboviria;Reoviridae;Sedoreovirinae;Orbivirus	CAM57242.2	C_dry_3_TRINITY_DN681_c0_g1_i3	3.3e-21	108
Viruses;Riboviria;Reoviridae;Sedoreovirinae;Orbivirus	CAM57242.2	A_wet_2_TRINITY_DN368_c0_g2_i2	3.5e-21	108
Viruses;Riboviria;Reoviridae;Sedoreovirinae;Orbivirus	CAM57242.2	C_wet_1_TRINITY_DN15029_c0_g1_i1	3.36e-21	108
Viruses;Riboviria;Reoviridae;Sedoreovirinae;Orbivirus	CAM57242.2	C_dry_2_TRINITY_DN6799_c0_g2_i1	2.7e-21	108
Viruses;Riboviria;Reoviridae;Sedoreovirinae;Orbivirus	CAM57242.2	A_wet_1_TRINITY_DN252_c0_g1_i5	4.31e-21	108
Viruses;Riboviria;Reoviridae;Sedoreovirinae;Orbivirus	CAM57242.2	C_dry_2_TRINITY_DN18551_c0_g1_i5	4.95e-21	108
Viruses;Riboviria;Reoviridae;Sedoreovirinae;Orbivirus	CAM57242.2	A_wet_1_TRINITY_DN120_c1_g1_i4	1.43e-21	108
Viruses;Riboviria;Reoviridae;Sedoreovirinae;Orbivirus	CAM57242.2	C_wet_2_TRINITY_DN4811_c0_g1_i1	9.85e-21	106
Viruses;Riboviria;Reoviridae;Sedoreovirinae;Orbivirus	CAM57242.2	A_wet_1_TRINITY_DN2231_c0_g1_i4	3.23e-21	108
Viruses;Riboviria;Reoviridae;Sedoreovirinae;Orbivirus	CAM57242.2	C_dry_1_TRINITY_DN8055_c0_g1_i1	2.9e-21	108
Viruses;Riboviria;Reoviridae;Sedoreovirinae;Orbivirus	CAM57242.2	A_wet_3_TRINITY_DN585_c0_g1_i11	2.74e-21	108
Viruses;Riboviria;Reoviridae;Sedoreovirinae;Orbivirus	CAM57242.2	C_wet_3_TRINITY_DN3989_c0_g1_i2	2.74e-21	108
Viruses;Riboviria;Reoviridae;Sedoreovirinae;Orbivirus	CAM57242.2	C_wet_2_TRINITY_DN876_c1_g2_i2	1.8e-21	108
Viruses;Riboviria;Reoviridae;Sedoreovirinae;Orbivirus	CAM57242.2	C_wet_2_TRINITY_DN3763_c0_g1_i1	2.75e-21	108
Viruses;ssRNAviruses;ssRNAnegative-strandviruses;Bunyavirales;Nairoviridae;Orthonairovirus	ARB51468.1	A_dry_1_TRINITY_DN25677_c0_g1_i1	5.62e-22	110
Viruses;Riboviria;Reoviridae;Sedoreovirinae;Orbivirus	CAM57242.2	C_wet_1_TRINITY_DN1146_c0_g1_i3	2.98e-21	108
Viruses;Riboviria;Reoviridae;Sedoreovirinae;Orbivirus	CAM57242.2	A_dry_3_TRINITY_DN4397_c0_g1_i9	2.54e-21	108
Viruses;Riboviria;Reoviridae;Sedoreovirinae;Orbivirus	CAM57242.2	A_wet_3_TRINITY_DN485_c0_g1_i11	2.02e-21	108
Viruses;Riboviria;Reoviridae;Sedoreovirinae;Orbivirus	CAM57242.2	C_dry_3_TRINITY_DN17335_c0_g1_i2	3.02e-21	108
Viruses;Riboviria;Reoviridae;Sedoreovirinae;Orbivirus	CAM57242.2	A_wet_3_TRINITY_DN485_c0_g1_i5	2.3e-21	108
Viruses;Riboviria;Reoviridae;Sedoreovirinae;Orbivirus	CAM57242.2	C_dry_3_TRINITY_DN14916_c0_g1_i1	3.07e-21	108
Viruses;Riboviria;Reoviridae;Sedoreovirinae;Orbivirus	CAM57242.2	A_wet_3_TRINITY_DN485_c0_g1_i10	2.31e-21	108
Viruses;Riboviria;Reoviridae;Sedoreovirinae;Orbivirus	CAM57242.2	A_wet_3_TRINITY_DN2835_c0_g1_i8	2.96e-21	108
Viruses;Riboviria;Reoviridae;Sedoreovirinae;Orbivirus	CAM57242.2	C_wet_3_TRINITY_DN1852_c1_g1_i1	2.54e-21	108
Viruses;Riboviria;Reoviridae;Sedoreovirinae;Orbivirus	CAM57242.2	C_dry_2_TRINITY_DN5471_c0_g1_i4	2.73e-21	108
Viruses;Riboviria;Reoviridae;Sedoreovirinae;Orbivirus	CAM57242.2	C_dry_3_TRINITY_DN14916_c0_g1_i7	3.07e-21	108
Viruses;Riboviria;Reoviridae;Sedoreovirinae;Orbivirus	CAM57242.2	C_wet_1_TRINITY_DN7738_c0_g1_i3	1.76e-21	108
Viruses;Riboviria;Reoviridae;Sedoreovirinae;Orbivirus	CAM57242.2	A_dry_3_TRINITY_DN4397_c0_g1_i6	2.96e-21	108
Viruses;Riboviria;Reoviridae;Sedoreovirinae;Orbivirus	CAM57242.2	A_wet_3_TRINITY_DN38696_c0_g1_i3	2e-21	108
Viruses;Riboviria;Reoviridae;Sedoreovirinae;Orbivirus	CAM57242.2	C_dry_2_TRINITY_DN4592_c0_g1_i1	3.16e-21	108
Viruses;Riboviria;Reoviridae;Sedoreovirinae;Orbivirus	CAM57242.2	C_dry_3_TRINITY_DN14916_c0_g1_i6	3.38e-21	108
Viruses;Riboviria;Reoviridae;Sedoreovirinae;Orbivirus	CAM57242.2	A_dry_2_TRINITY_DN5364_c0_g1_i3	2.71e-21	108
Viruses;Riboviria;Reoviridae;Sedoreovirinae;Orbivirus	CAM57242.2	A_wet_2_TRINITY_DN368_c0_g2_i1	3.43e-21	108
Viruses;Riboviria;Reoviridae;Sedoreovirinae;Orbivirus	CAM57242.2	C_dry_3_TRINITY_DN14545_c0_g1_i1	3.36e-21	108
Viruses;Riboviria;Reoviridae;Sedoreovirinae;Orbivirus	CAM57242.2	A_dry_2_TRINITY_DN5364_c0_g1_i1	3.34e-21	108
Viruses;Riboviria;Reoviridae;Sedoreovirinae;Orbivirus	CAM57242.2	A_dry_2_TRINITY_DN5364_c0_g1_i2	3.59e-21	108
Viruses;Riboviria;Reoviridae;Sedoreovirinae;Orbivirus	CAM57242.2	C_dry_2_TRINITY_DN348_c0_g1_i17	2.17e-21	108
Viruses;Riboviria;Reoviridae;Sedoreovirinae;Orbivirus	CAM57242.2	A_dry_1_TRINITY_DN1994_c0_g1_i3	3.59e-21	108
Viruses;Riboviria;Reoviridae;Sedoreovirinae;Orbivirus	CAM57242.2	C_wet_1_TRINITY_DN7738_c0_g1_i1	3.03e-21	108
Viruses;Riboviria;Reoviridae;Sedoreovirinae;Orbivirus	CAM57242.2	A_dry_2_TRINITY_DN2930_c0_g1_i1	3.06e-21	108
Viruses;Riboviria;Reoviridae;Sedoreovirinae;Orbivirus	CAM57242.2	C_wet_3_TRINITY_DN3148_c0_g1_i1	3.34e-21	108
Viruses;Riboviria;Reoviridae;Sedoreovirinae;Orbivirus	CAM57242.2	A_wet_3_TRINITY_DN485_c0_g1_i12	3.36e-21	108
Viruses;Riboviria;Reoviridae;Sedoreovirinae;Orbivirus	CAM57242.2	C_dry_2_TRINITY_DN348_c0_g1_i18	7.36e-17	93.5
Viruses;Riboviria;Reoviridae;Sedoreovirinae;Orbivirus	CAM57242.2	A_wet_3_TRINITY_DN708_c0_g1_i1	2.73e-21	108
Viruses;Riboviria;Reoviridae;Sedoreovirinae;Orbivirus	CAM57242.2	C_dry_2_TRINITY_DN348_c0_g1_i4	1.76e-21	108
Viruses;Riboviria;Reoviridae;Sedoreovirinae;Orbivirus	CAM57242.2	A_wet_1_TRINITY_DN1407_c0_g1_i7	9.4e-11	73.1
Viruses;Riboviria;Reoviridae;Sedoreovirinae;Orbivirus	CAM57242.2	A_dry_2_TRINITY_DN5364_c0_g1_i7	3.59e-21	108
Viruses;Riboviria;Reoviridae;Sedoreovirinae;Orbivirus	CAM57242.2	C_dry_2_TRINITY_DN6799_c0_g2_i9	3.32e-21	108
Viruses;Riboviria;Reoviridae;Sedoreovirinae;Orbivirus	CAM57242.2	A_wet_2_TRINITY_DN6411_c0_g1_i8	3.62e-21	108
Viruses;Riboviria;Reoviridae;Sedoreovirinae;Orbivirus	CAM57242.2	A_wet_3_TRINITY_DN2794_c0_g1_i3	3.12e-21	108
Viruses;Riboviria;Reoviridae;Sedoreovirinae;Orbivirus	CAM57242.2	A_wet_3_TRINITY_DN485_c0_g1_i4	2.01e-21	108
Viruses;Riboviria;Reoviridae;Sedoreovirinae;Orbivirus	CAM57242.2	A_wet_2_TRINITY_DN6411_c0_g1_i12	3.6e-21	108
Viruses;Riboviria;Reoviridae;Sedoreovirinae;Orbivirus	CAM57242.2	C_dry_1_TRINITY_DN6666_c0_g1_i3	2.23e-21	108
Viruses;Riboviria;Reoviridae;Sedoreovirinae;Orbivirus	CAM57242.2	A_dry_3_TRINITY_DN3199_c0_g1_i8	3.14e-21	108
Viruses;Riboviria;Reoviridae;Sedoreovirinae;Orbivirus	CAM57242.2	A_wet_2_TRINITY_DN4510_c0_g1_i4	2.87e-21	108
Viruses;Riboviria;Reoviridae;Sedoreovirinae;Orbivirus	CAM57242.2	A_wet_3_TRINITY_DN11462_c0_g1_i1	2.94e-21	108
Viruses;Riboviria;Reoviridae;Sedoreovirinae;Orbivirus	CAM57242.2	A_dry_2_TRINITY_DN2930_c0_g1_i2	3.06e-21	108
Viruses;Riboviria;Reoviridae;Sedoreovirinae;Orbivirus	CAM57242.2	A_wet_3_TRINITY_DN485_c0_g1_i7	2.32e-21	108
Viruses;Riboviria;Reoviridae;Sedoreovirinae;Orbivirus	CAM57242.2	A_dry_1_TRINITY_DN3263_c0_g1_i1	3.83e-21	108
Viruses;Riboviria;Reoviridae;Sedoreovirinae;Orbivirus	CAM57242.2	A_dry_3_TRINITY_DN4397_c0_g1_i11	2.73e-21	108
Viruses;Riboviria;Reoviridae;Sedoreovirinae;Orbivirus	CAM57242.2	C_wet_2_TRINITY_DN5598_c0_g2_i1	1.78e-21	108
Viruses;Riboviria;Reoviridae;Sedoreovirinae;Orbivirus	CAM57242.2	C_wet_2_TRINITY_DN876_c1_g2_i1	1.81e-21	108
Viruses;Riboviria;Reoviridae;Sedoreovirinae;Orbivirus	CAM57242.2	A_wet_3_TRINITY_DN2948_c0_g1_i7	3.69e-21	108
Viruses;Riboviria;Reoviridae;Sedoreovirinae;Orbivirus	CAM57242.2	C_wet_3_TRINITY_DN6312_c0_g1_i3	3.22e-21	108
Viruses;Riboviria;Reoviridae;Sedoreovirinae;Orbivirus	CAM57242.2	C_dry_2_TRINITY_DN7829_c0_g1_i3	2.62e-21	108
Viruses;Riboviria;Reoviridae;Sedoreovirinae;Orbivirus	CAM57242.2	A_dry_2_TRINITY_DN5364_c0_g1_i8	3.59e-21	108
Viruses;ssRNAviruses;ssRNAnegative-strandviruses;Bunyavirales;Nairoviridae;Orthonairovirus	ARB51468.1	C_wet_1_TRINITY_DN6028_c0_g1_i2	8.63e-11	73.1
Viruses;Riboviria;Reoviridae;Sedoreovirinae;Orbivirus	CAM57242.2	A_wet_3_TRINITY_DN2948_c0_g1_i8	3.68e-21	108
Viruses;Riboviria;Reoviridae;Sedoreovirinae;Orbivirus	CAM57242.2	C_wet_2_TRINITY_DN1093_c0_g1_i7	3.45e-21	108
Viruses;Riboviria;Reoviridae;Sedoreovirinae;Orbivirus	CAM57242.2	A_dry_3_TRINITY_DN11514_c0_g1_i5	3.22e-21	108
Viruses;Riboviria;Reoviridae;Sedoreovirinae;Orbivirus	CAM57242.2	A_dry_3_TRINITY_DN11514_c0_g1_i10	3.22e-21	108
Viruses;Riboviria;Reoviridae;Sedoreovirinae;Orbivirus	CAM57242.2	A_wet_3_TRINITY_DN708_c0_g1_i2	2.75e-21	108
Viruses;Riboviria;Reoviridae;Sedoreovirinae;Orbivirus	CAM57242.2	C_wet_3_TRINITY_DN1852_c1_g1_i5	2.54e-21	108
Viruses;Riboviria;Reoviridae;Sedoreovirinae;Orbivirus	CAM57242.2	A_wet_3_TRINITY_DN11462_c0_g1_i8	2.14e-21	108
Viruses;Riboviria;Reoviridae;Sedoreovirinae;Orbivirus	CAM57242.2	C_wet_3_TRINITY_DN1852_c1_g1_i3	2.93e-21	108
Viruses;Riboviria;Reoviridae;Sedoreovirinae;Orbivirus	CAM57242.2	A_dry_3_TRINITY_DN11514_c0_g1_i4	3.22e-21	108
Viruses;Riboviria;Reoviridae;Sedoreovirinae;Orbivirus	CAM57242.2	A_wet_3_TRINITY_DN2835_c0_g1_i4	2.96e-21	108
Viruses;Riboviria;Reoviridae;Sedoreovirinae;Orbivirus	CAM57242.2	A_wet_2_TRINITY_DN2821_c0_g1_i1	3.13e-21	108
Viruses;Riboviria;Reoviridae;Sedoreovirinae;Orbivirus	CAM57242.2	A_wet_1_TRINITY_DN4630_c0_g2_i2	1.53e-21	108
Viruses;Riboviria;Reoviridae;Sedoreovirinae;Orbivirus	CAM57242.2	A_wet_2_TRINITY_DN12216_c0_g1_i2	2.89e-21	108
Viruses;Riboviria;Reoviridae;Sedoreovirinae;Orbivirus	CAM57242.2	A_wet_3_TRINITY_DN485_c0_g1_i15	2.3e-21	108
Viruses;Riboviria;Reoviridae;Sedoreovirinae;Orbivirus	CAM57242.2	A_wet_1_TRINITY_DN252_c0_g1_i1	2.38e-21	108
Viruses;Riboviria;Reoviridae;Sedoreovirinae;Orbivirus	CAM57242.2	C_wet_2_TRINITY_DN1093_c0_g1_i5	3.52e-21	108
Viruses;Riboviria;Reoviridae;Sedoreovirinae;Orbivirus	CAM57242.2	C_wet_1_TRINITY_DN7968_c0_g1_i4	1.87e-21	108
Viruses;Riboviria;Reoviridae;Sedoreovirinae;Orbivirus	CAM57242.2	C_dry_2_TRINITY_DN348_c0_g1_i19	1.05e-16	93.5
Viruses;Riboviria;Reoviridae;Sedoreovirinae;Orbivirus	CAM57242.2	A_dry_1_TRINITY_DN6043_c0_g1_i9	2.56e-21	108
Viruses;Riboviria;Reoviridae;Sedoreovirinae;Orbivirus	CAM57242.2	A_wet_2_TRINITY_DN6411_c0_g1_i11	3.6e-21	108
Viruses;Riboviria;Reoviridae;Sedoreovirinae;Orbivirus	CAM57242.2	A_wet_2_TRINITY_DN6411_c0_g1_i4	3.62e-21	108
Viruses;Riboviria;Reoviridae;Sedoreovirinae;Orbivirus	CAM57242.2	A_wet_3_TRINITY_DN38696_c0_g1_i1	2.01e-21	108
Viruses;Riboviria;Reoviridae;Sedoreovirinae;Orbivirus	CAM57242.2	C_dry_2_TRINITY_DN4075_c0_g1_i2	3.09e-21	108
Viruses;Riboviria;Reoviridae;Sedoreovirinae;Orbivirus	CAM57242.2	A_dry_2_TRINITY_DN2930_c0_g1_i3	3.07e-21	108
Viruses;Riboviria;Reoviridae;Sedoreovirinae;Orbivirus	CAM57242.2	C_dry_2_TRINITY_DN3236_c0_g1_i6	2.16e-21	108
Viruses;Riboviria;Reoviridae;Sedoreovirinae;Orbivirus	CAM57242.2	A_dry_1_TRINITY_DN1994_c0_g1_i4	2.8e-21	108
Viruses;Riboviria;Reoviridae;Sedoreovirinae;Orbivirus	CAM57242.2	A_dry_1_TRINITY_DN6023_c0_g1_i5	3.58e-21	108
Viruses;Riboviria;Reoviridae;Sedoreovirinae;Orbivirus	CAM57242.2	C_wet_3_TRINITY_DN137_c1_g1_i16	3.53e-21	108
Viruses;Riboviria;Reoviridae;Sedoreovirinae;Orbivirus	CAM57242.2	A_wet_2_TRINITY_DN6411_c0_g1_i2	2.84e-21	108
Viruses;Riboviria;Reoviridae;Sedoreovirinae;Orbivirus	CAM57242.2	C_dry_1_TRINITY_DN20905_c0_g1_i7	3.22e-21	108
Viruses;Riboviria;Reoviridae;Sedoreovirinae;Orbivirus	CAM57242.2	C_dry_3_TRINITY_DN8277_c0_g1_i12	2.78e-21	108
Viruses;Riboviria;Reoviridae;Sedoreovirinae;Orbivirus	CAM57242.2	A_wet_3_TRINITY_DN485_c0_g1_i14	2.9e-21	108
Viruses;Riboviria;Reoviridae;Sedoreovirinae;Orbivirus	CAM57242.2	A_dry_3_TRINITY_DN3199_c0_g1_i10	3.11e-21	108
Viruses;Riboviria;Reoviridae;Sedoreovirinae;Orbivirus	CAM57242.2	C_dry_2_TRINITY_DN348_c0_g1_i8	2.58e-21	108
Viruses;Riboviria;Reoviridae;Sedoreovirinae;Orbivirus	CAM57242.2	C_wet_2_TRINITY_DN1093_c0_g1_i10	3.52e-21	108
Viruses;Riboviria;Reoviridae;Sedoreovirinae;Orbivirus	CAM57242.2	C_wet_1_TRINITY_DN15029_c0_g1_i3	3e-21	108
Viruses;Riboviria;Reoviridae;Sedoreovirinae;Orbivirus	CAM57242.2	C_wet_3_TRINITY_DN2879_c1_g1_i2	2.2e-21	108
Viruses;Riboviria;Reoviridae;Sedoreovirinae;Orbivirus	CAM57242.2	A_dry_1_TRINITY_DN1994_c0_g1_i7	2.4e-21	108
Viruses;Riboviria;Reoviridae;Sedoreovirinae;Orbivirus	CAM57242.2	C_wet_1_TRINITY_DN1146_c0_g1_i4	1.23e-09	69.4
Viruses;Riboviria;Reoviridae;Sedoreovirinae;Orbivirus	CAM57242.2	A_dry_3_TRINITY_DN4397_c0_g2_i1	2.35e-21	108
Viruses;Riboviria;Reoviridae;Sedoreovirinae;Orbivirus	CAM57242.2	A_dry_3_TRINITY_DN3199_c0_g1_i11	3.08e-21	108
Viruses;Riboviria;Reoviridae;Sedoreovirinae;Orbivirus	CAM57242.2	C_dry_2_TRINITY_DN4075_c0_g1_i8	3.13e-21	108
Viruses;Riboviria;Negarnaviricota;Polyploviricotina;Ellioviricetes;Bunyavirales;Hantaviridae;Mammantavirinae;Orthohantavirus	ACT68340.1	C_dry_2_TRINITY_DN348_c0_g1_i9	2.39e-07	62.1
Viruses;Riboviria;Reoviridae;Sedoreovirinae;Orbivirus	CAM57242.2	A_wet_3_TRINITY_DN2794_c0_g1_i2	3.11e-21	108
Viruses;Riboviria;Reoviridae;Sedoreovirinae;Orbivirus	CAM57242.2	A_wet_2_TRINITY_DN1_c1_g1_i7	1.77e-21	108
Viruses;Riboviria;Reoviridae;Sedoreovirinae;Orbivirus	CAM57242.2	A_wet_3_TRINITY_DN4051_c0_g1_i1	2.77e-21	108
Viruses;Riboviria;Reoviridae;Sedoreovirinae;Orbivirus	CAM57242.2	A_wet_2_TRINITY_DN178_c0_g1_i6	2.43e-21	108
Viruses;Riboviria;Reoviridae;Sedoreovirinae;Orbivirus	CAM57242.2	C_dry_2_TRINITY_DN348_c0_g1_i12	3.03e-21	108
Viruses;Riboviria;Reoviridae;Sedoreovirinae;Orbivirus	CAM57242.2	A_wet_2_TRINITY_DN6411_c0_g1_i6	3.61e-21	108
Viruses;Riboviria;Reoviridae;Sedoreovirinae;Orbivirus	CAM57242.2	C_wet_3_TRINITY_DN16511_c0_g1_i1	1.94e-21	108
Viruses;Riboviria;Reoviridae;Sedoreovirinae;Orbivirus	CAM57242.2	A_wet_3_TRINITY_DN585_c0_g1_i1	2.14e-21	108
Viruses;Riboviria;Reoviridae;Sedoreovirinae;Orbivirus	CAM57242.2	A_wet_2_TRINITY_DN1_c1_g1_i21	1.77e-21	108
Viruses;Riboviria;Reoviridae;Sedoreovirinae;Orbivirus	CAM57242.2	A_wet_1_TRINITY_DN252_c0_g1_i8	3.27e-21	108
Viruses;Riboviria;Reoviridae;Sedoreovirinae;Orbivirus	CAM57242.2	A_dry_1_TRINITY_DN1994_c0_g1_i2	3.59e-21	108
Viruses;Riboviria;Reoviridae;Sedoreovirinae;Orbivirus	CAM57242.2	C_dry_3_TRINITY_DN8277_c0_g1_i7	2.77e-21	108
Viruses;Riboviria;Negarnaviricota;Polyploviricotina;Ellioviricetes;Bunyavirales;Peribunyaviridae;Orthobunyavirus	AGM34029.1	C_dry_1_TRINITY_DN18803_c0_g1_i1	1.02e-25	122
Viruses;ssRNAviruses;ssRNAnegative-strandviruses;Bunyavirales;Nairoviridae;Orthonairovirus	ARB51468.1	C_dry_2_TRINITY_DN10951_c0_g1_i4	9.04e-21	106
Viruses;Riboviria;Reoviridae;Sedoreovirinae;Orbivirus	CAM57242.2	C_dry_1_TRINITY_DN30936_c1_g1_i1	2.53e-20	104
Viruses;Riboviria;Reoviridae;Sedoreovirinae;Orbivirus	CAM57242.2	A_dry_2_TRINITY_DN18895_c0_g1_i1	3.8e-20	104
Viruses;Riboviria;Reoviridae;Sedoreovirinae;Orbivirus	CAM57242.2	C_wet_1_TRINITY_DN20087_c0_g1_i6	1.16e-19	102
Viruses;Riboviria;Reoviridae;Sedoreovirinae;Orbivirus	CAM57242.2	C_dry_3_TRINITY_DN22283_c0_g2_i2	9.71e-20	102
Viruses;Riboviria;Reoviridae;Sedoreovirinae;Orbivirus	CAM57242.2	A_wet_2_TRINITY_DN8920_c1_g1_i2	1.36e-19	102
Viruses;Riboviria;Reoviridae;Sedoreovirinae;Orbivirus	CAM57242.2	C_dry_2_TRINITY_DN6301_c0_g1_i4	1.23e-19	102
Viruses;Riboviria;Reoviridae;Sedoreovirinae;Orbivirus	CAM57242.2	A_wet_2_TRINITY_DN12399_c0_g2_i1	1.31e-19	102
Viruses;Riboviria;Reoviridae;Sedoreovirinae;Orbivirus	CAM57242.2	C_wet_1_TRINITY_DN18146_c0_g2_i1	8.95e-20	102
Viruses;Riboviria;Reoviridae;Sedoreovirinae;Orbivirus	CAM57242.2	C_wet_1_TRINITY_DN22665_c0_g2_i1	1.11e-19	102
Viruses;Riboviria;Reoviridae;Sedoreovirinae;Orbivirus	CAM57242.2	C_dry_2_TRINITY_DN3800_c0_g1_i2	9.61e-20	102
Viruses;Riboviria;Reoviridae;Sedoreovirinae;Orbivirus	CAM57242.2	A_dry_2_TRINITY_DN24541_c0_g1_i1	1.5e-19	102
Viruses;Riboviria;Reoviridae;Sedoreovirinae;Orbivirus	CAM57242.2	C_wet_1_TRINITY_DN20087_c0_g1_i5	2.32e-19	102
Viruses;Riboviria;Reoviridae;Sedoreovirinae;Orbivirus	CAM57242.2	A_dry_2_TRINITY_DN9797_c0_g1_i4	1.42e-19	102
Viruses;Riboviria;Reoviridae;Sedoreovirinae;Orbivirus	CAM57242.2	C_dry_1_TRINITY_DN221576_c0_g1_i1	1.11e-19	102
Viruses;Riboviria;Reoviridae;Sedoreovirinae;Orbivirus	CAM57242.2	C_wet_1_TRINITY_DN19102_c0_g1_i3	1.08e-19	102
Viruses;Riboviria;Reoviridae;Sedoreovirinae;Orbivirus	CAM57242.2	A_wet_3_TRINITY_DN35931_c0_g1_i1	8.99e-20	102
Viruses;Riboviria;Reoviridae;Sedoreovirinae;Orbivirus	CAM57242.2	A_dry_2_TRINITY_DN1482_c0_g1_i3	1.19e-19	102
Viruses;Riboviria;Reoviridae;Sedoreovirinae;Orbivirus	CAM57242.2	A_dry_1_TRINITY_DN33702_c0_g1_i1	1.2e-19	102
Viruses;Riboviria;Reoviridae;Sedoreovirinae;Orbivirus	CAM57242.2	C_dry_2_TRINITY_DN3313_c0_g1_i9	1.52e-19	102
Viruses;Riboviria;Reoviridae;Sedoreovirinae;Orbivirus	CAM57242.2	A_wet_2_TRINITY_DN8920_c1_g1_i1	1.36e-19	102
Viruses;Riboviria;Reoviridae;Sedoreovirinae;Orbivirus	CAM57242.2	A_wet_3_TRINITY_DN9619_c0_g1_i3	1.66e-19	102
Viruses;Riboviria;Reoviridae;Sedoreovirinae;Orbivirus	CAM57242.2	A_wet_3_TRINITY_DN35931_c0_g1_i3	1.86e-19	102
Viruses;Riboviria;Reoviridae;Sedoreovirinae;Orbivirus	CAM57242.2	C_dry_2_TRINITY_DN3313_c0_g1_i1	8.3e-20	102
Viruses;Riboviria;Reoviridae;Sedoreovirinae;Orbivirus	CAM57242.2	C_dry_1_TRINITY_DN7745_c0_g1_i2	1.69e-19	102
Viruses;Riboviria;Reoviridae;Sedoreovirinae;Orbivirus	CAM57242.2	C_dry_1_TRINITY_DN316530_c0_g1_i1	1.31e-19	102
Viruses;Riboviria;Reoviridae;Sedoreovirinae;Orbivirus	CAM57242.2	C_wet_1_TRINITY_DN6987_c0_g2_i4	1.25e-19	102
Viruses;Riboviria;Reoviridae;Sedoreovirinae;Orbivirus	CAM57242.2	A_dry_2_TRINITY_DN13408_c3_g1_i1	8.56e-20	102
Viruses;Riboviria;Reoviridae;Sedoreovirinae;Orbivirus	CAM57242.2	A_dry_2_TRINITY_DN9797_c0_g1_i2	1.42e-19	102
Viruses;Riboviria;Reoviridae;Sedoreovirinae;Orbivirus	CAM57242.2	A_wet_3_TRINITY_DN20477_c0_g1_i1	1.39e-19	102
Viruses;Riboviria;Reoviridae;Sedoreovirinae;Orbivirus	CAM57242.2	C_dry_1_TRINITY_DN22893_c0_g1_i1	1.61e-19	102
Viruses;Riboviria;Reoviridae;Sedoreovirinae;Orbivirus	CAM57242.2	A_dry_1_TRINITY_DN35297_c0_g1_i1	1.25e-19	102
Viruses;Riboviria;Reoviridae;Sedoreovirinae;Orbivirus	CAM57242.2	C_dry_1_TRINITY_DN6493_c0_g1_i1	1.56e-19	102
Viruses;Riboviria;Reoviridae;Sedoreovirinae;Orbivirus	CAM57242.2	C_dry_3_TRINITY_DN17856_c0_g1_i1	1.11e-19	102
Viruses;Riboviria;Reoviridae;Sedoreovirinae;Orbivirus	CAM57242.2	A_dry_1_TRINITY_DN7274_c0_g1_i1	1.75e-19	102
Viruses;Riboviria;Reoviridae;Sedoreovirinae;Orbivirus	CAM57242.2	C_dry_3_TRINITY_DN17820_c0_g1_i1	9.57e-20	102
Viruses;Riboviria;Reoviridae;Sedoreovirinae;Orbivirus	CAM57242.2	C_dry_2_TRINITY_DN3313_c0_g1_i5	1.09e-19	102
Viruses;Riboviria;Reoviridae;Sedoreovirinae;Orbivirus	CAM57242.2	C_wet_2_TRINITY_DN23537_c0_g1_i1	1.29e-19	102
Viruses;Riboviria;Reoviridae;Sedoreovirinae;Orbivirus	CAM57242.2	C_dry_3_TRINITY_DN4016_c0_g1_i1	1.33e-19	102
Viruses;Riboviria;Reoviridae;Sedoreovirinae;Orbivirus	CAM57242.2	C_dry_2_TRINITY_DN11984_c0_g1_i4	1.22e-19	102
Viruses;Riboviria;Reoviridae;Sedoreovirinae;Orbivirus	CAM57242.2	A_dry_2_TRINITY_DN2584_c0_g1_i13	1.09e-19	102
Viruses;Riboviria;Reoviridae;Sedoreovirinae;Orbivirus	CAM57242.2	C_dry_3_TRINITY_DN4016_c0_g1_i3	1.7e-19	102
Viruses;Riboviria;Reoviridae;Sedoreovirinae;Orbivirus	CAM57242.2	C_dry_2_TRINITY_DN3313_c0_g1_i8	1.22e-19	102
Viruses;Riboviria;Reoviridae;Sedoreovirinae;Orbivirus	CAM57242.2	C_wet_2_TRINITY_DN23537_c0_g1_i2	1.29e-19	102
Viruses;Riboviria;Reoviridae;Sedoreovirinae;Orbivirus	CAM57242.2	A_dry_3_TRINITY_DN3082_c1_g1_i5	9.54e-20	102
Viruses;Riboviria;Reoviridae;Sedoreovirinae;Orbivirus	CAM57242.2	A_dry_3_TRINITY_DN12772_c0_g1_i1	1.1e-19	102
Viruses;Riboviria;Reoviridae;Sedoreovirinae;Orbivirus	CAM57242.2	A_dry_2_TRINITY_DN9797_c0_g1_i1	1.42e-19	102
Viruses;Riboviria;Reoviridae;Sedoreovirinae;Orbivirus	CAM57242.2	C_wet_3_TRINITY_DN25539_c0_g1_i1	1.42e-19	102
Viruses;Riboviria;Reoviridae;Sedoreovirinae;Orbivirus	CAM57242.2	C_dry_1_TRINITY_DN24181_c0_g1_i1	1.41e-19	102
Viruses;Riboviria;Reoviridae;Sedoreovirinae;Orbivirus	CAM57242.2	A_dry_3_TRINITY_DN10403_c0_g1_i2	1.14e-19	102
Viruses;Riboviria;Reoviridae;Sedoreovirinae;Orbivirus	CAM57242.2	C_dry_2_TRINITY_DN5032_c0_g3_i2	1.67e-19	102
Viruses;Riboviria;Reoviridae;Sedoreovirinae;Orbivirus	CAM57242.2	C_wet_2_TRINITY_DN3718_c0_g1_i2	1.35e-19	102
Viruses;Riboviria;Reoviridae;Sedoreovirinae;Orbivirus	CAM57242.2	C_dry_2_TRINITY_DN6301_c0_g1_i6	1.11e-19	102
Viruses;Riboviria;Reoviridae;Sedoreovirinae;Orbivirus	CAM57242.2	C_dry_3_TRINITY_DN2097_c0_g1_i2	1.19e-19	102
Viruses;Riboviria;Reoviridae;Sedoreovirinae;Orbivirus	CAM57242.2	A_dry_1_TRINITY_DN28081_c0_g1_i2	8.86e-20	102
Viruses;Riboviria;Reoviridae;Sedoreovirinae;Orbivirus	CAM57242.2	C_wet_1_TRINITY_DN2484_c0_g3_i2	9.61e-20	102
Viruses;Riboviria;Reoviridae;Sedoreovirinae;Orbivirus	CAM57242.2	C_dry_3_TRINITY_DN23510_c0_g1_i1	1.05e-19	102
Viruses;Riboviria;Reoviridae;Sedoreovirinae;Orbivirus	CAM57242.2	C_dry_3_TRINITY_DN33034_c0_g1_i5	1.31e-19	102
Viruses;Riboviria;Reoviridae;Sedoreovirinae;Orbivirus	CAM57242.2	A_wet_3_TRINITY_DN9619_c0_g1_i4	1.65e-19	102
Viruses;Riboviria;Reoviridae;Sedoreovirinae;Orbivirus	CAM57242.2	A_dry_1_TRINITY_DN7274_c0_g1_i2	1.74e-19	102
Viruses;Riboviria;Reoviridae;Sedoreovirinae;Orbivirus	CAM57242.2	C_dry_3_TRINITY_DN4016_c0_g1_i4	1.7e-19	102
Viruses;Riboviria;Reoviridae;Sedoreovirinae;Orbivirus	CAM57242.2	A_wet_3_TRINITY_DN25276_c0_g1_i1	1.28e-19	102
Viruses;Riboviria;Reoviridae;Sedoreovirinae;Orbivirus	CAM57242.2	C_dry_3_TRINITY_DN17856_c0_g1_i5	8.76e-20	102
Viruses;Riboviria;Reoviridae;Sedoreovirinae;Orbivirus	CAM57242.2	A_wet_2_TRINITY_DN5344_c0_g1_i1	1.94e-19	102
Viruses;Riboviria;Reoviridae;Sedoreovirinae;Orbivirus	CAM57242.2	A_wet_3_TRINITY_DN24248_c0_g2_i1	9.44e-20	102
Viruses;Riboviria;Reoviridae;Sedoreovirinae;Orbivirus	CAM57242.2	C_dry_3_TRINITY_DN12970_c0_g1_i1	1.73e-19	102
Viruses;Riboviria;Reoviridae;Sedoreovirinae;Orbivirus	CAM57242.2	C_wet_1_TRINITY_DN743_c0_g3_i1	8.11e-20	102
Viruses;Riboviria;Reoviridae;Sedoreovirinae;Orbivirus	CAM57242.2	C_dry_1_TRINITY_DN17258_c0_g1_i1	1.27e-19	102
Viruses;Riboviria;Reoviridae;Sedoreovirinae;Orbivirus	CAM57242.2	A_wet_3_TRINITY_DN3526_c0_g1_i1	1.62e-19	102
Viruses;Riboviria;Reoviridae;Sedoreovirinae;Orbivirus	CAM57242.2	C_dry_3_TRINITY_DN33174_c0_g1_i1	1.38e-19	102
Viruses;Riboviria;Reoviridae;Sedoreovirinae;Orbivirus	CAM57242.2	A_wet_3_TRINITY_DN2221_c0_g1_i6	1.01e-19	102
Viruses;Riboviria;Reoviridae;Sedoreovirinae;Orbivirus	CAM57242.2	A_dry_1_TRINITY_DN7021_c0_g2_i1	1.59e-19	102
Viruses;Riboviria;Reoviridae;Sedoreovirinae;Orbivirus	CAM57242.2	C_wet_2_TRINITY_DN6591_c0_g1_i1	1.34e-19	102
Viruses;Riboviria;Reoviridae;Sedoreovirinae;Orbivirus	CAM57242.2	C_wet_1_TRINITY_DN1687_c0_g1_i2	1.1e-19	102
Viruses;Riboviria;Reoviridae;Sedoreovirinae;Orbivirus	CAM57242.2	C_dry_3_TRINITY_DN12970_c0_g2_i1	1.73e-19	102
Viruses;Riboviria;Reoviridae;Sedoreovirinae;Orbivirus	CAM57242.2	C_wet_2_TRINITY_DN11211_c0_g1_i3	1.3e-19	102
Viruses;Riboviria;Reoviridae;Sedoreovirinae;Orbivirus	CAM57242.2	C_dry_1_TRINITY_DN17110_c0_g2_i2	1.38e-19	102
Viruses;Riboviria;Reoviridae;Sedoreovirinae;Orbivirus	CAM57242.2	C_wet_3_TRINITY_DN9549_c0_g1_i2	1.48e-19	102
Viruses;Riboviria;Reoviridae;Sedoreovirinae;Orbivirus	CAM57242.2	A_dry_1_TRINITY_DN8342_c0_g1_i2	1.62e-19	102
Viruses;Riboviria;Reoviridae;Sedoreovirinae;Orbivirus	CAM57242.2	A_wet_2_TRINITY_DN9671_c0_g1_i1	1.22e-19	102
Viruses;Riboviria;Reoviridae;Sedoreovirinae;Orbivirus	CAM57242.2	A_dry_3_TRINITY_DN12772_c0_g1_i3	1.72e-19	102
Viruses;Riboviria;Reoviridae;Sedoreovirinae;Orbivirus	CAM57242.2	C_dry_1_TRINITY_DN6493_c0_g1_i6	1.62e-19	102
Viruses;Riboviria;Reoviridae;Sedoreovirinae;Orbivirus	CAM57242.2	C_dry_1_TRINITY_DN7745_c0_g1_i1	1.69e-19	102
Viruses;Riboviria;Reoviridae;Sedoreovirinae;Orbivirus	CAM57242.2	C_dry_1_TRINITY_DN24181_c0_g1_i3	1.42e-19	102
Viruses;Riboviria;Reoviridae;Sedoreovirinae;Orbivirus	CAM57242.2	C_wet_1_TRINITY_DN5732_c0_g1_i1	1.48e-19	102
Viruses;Riboviria;Reoviridae;Sedoreovirinae;Orbivirus	CAM57242.2	C_dry_3_TRINITY_DN17856_c0_g1_i4	9.12e-20	102
Viruses;Riboviria;Reoviridae;Sedoreovirinae;Orbivirus	CAM57242.2	C_wet_2_TRINITY_DN10580_c0_g1_i1	1.72e-19	102
Viruses;Riboviria;Reoviridae;Sedoreovirinae;Orbivirus	CAM57242.2	A_wet_3_TRINITY_DN8478_c0_g1_i1	1.41e-19	102
Viruses;Riboviria;Reoviridae;Sedoreovirinae;Orbivirus	CAM57242.2	C_dry_3_TRINITY_DN20331_c0_g2_i1	1.61e-19	102
Viruses;Riboviria;Reoviridae;Sedoreovirinae;Orbivirus	CAM57242.2	A_wet_3_TRINITY_DN17029_c0_g1_i3	1.27e-19	102
Viruses;Riboviria;Reoviridae;Sedoreovirinae;Orbivirus	CAM57242.2	C_wet_1_TRINITY_DN19102_c0_g1_i11	1.76e-19	102
Viruses;Riboviria;Reoviridae;Sedoreovirinae;Orbivirus	CAM57242.2	C_dry_2_TRINITY_DN11984_c0_g1_i2	2.13e-19	102
Viruses;Riboviria;Reoviridae;Sedoreovirinae;Orbivirus	CAM57242.2	A_wet_2_TRINITY_DN16608_c0_g1_i1	1.67e-19	102
Viruses;Riboviria;Reoviridae;Sedoreovirinae;Orbivirus	CAM57242.2	A_wet_2_TRINITY_DN21043_c0_g1_i1	1.37e-19	102
Viruses;Riboviria;Reoviridae;Sedoreovirinae;Orbivirus	CAM57242.2	C_wet_2_TRINITY_DN8910_c0_g3_i1	1.34e-19	102
Viruses;Riboviria;Reoviridae;Sedoreovirinae;Orbivirus	CAM57242.2	C_wet_1_TRINITY_DN7738_c0_g1_i4	1.4e-19	102
Viruses;Riboviria;Reoviridae;Sedoreovirinae;Orbivirus	CAM57242.2	A_wet_2_TRINITY_DN5295_c0_g1_i1	1.44e-19	102
Viruses;Riboviria;Reoviridae;Sedoreovirinae;Orbivirus	CAM57242.2	A_wet_1_TRINITY_DN13513_c0_g1_i1	9.41e-20	102
Viruses;Riboviria;Reoviridae;Sedoreovirinae;Orbivirus	CAM57242.2	A_wet_2_TRINITY_DN21043_c0_g1_i2	1.36e-19	102
Viruses;Riboviria;Reoviridae;Sedoreovirinae;Orbivirus	CAM57242.2	C_dry_3_TRINITY_DN17820_c0_g1_i5	1.55e-19	102
Viruses;Riboviria;Reoviridae;Sedoreovirinae;Orbivirus	CAM57242.2	A_wet_3_TRINITY_DN24333_c0_g1_i3	1.47e-19	102
Viruses;Riboviria;Reoviridae;Sedoreovirinae;Orbivirus	CAM57242.2	C_dry_2_TRINITY_DN13013_c0_g1_i1	1.75e-19	102
Viruses;Riboviria;Reoviridae;Sedoreovirinae;Orbivirus	CAM57242.2	C_dry_3_TRINITY_DN17856_c0_g1_i6	1.69e-19	102
Viruses;Riboviria;Reoviridae;Sedoreovirinae;Orbivirus	CAM57242.2	A_wet_3_TRINITY_DN2446_c0_g2_i1	9.97e-20	102
Viruses;Riboviria;Reoviridae;Sedoreovirinae;Orbivirus	CAM57242.2	C_dry_1_TRINITY_DN24181_c0_g1_i2	1.41e-19	102
Viruses;Riboviria;Reoviridae;Sedoreovirinae;Orbivirus	CAM57242.2	C_wet_3_TRINITY_DN9549_c0_g1_i1	1.01e-19	102
Viruses;Riboviria;Reoviridae;Sedoreovirinae;Orbivirus	CAM57242.2	C_dry_3_TRINITY_DN17820_c0_g1_i8	1.54e-19	102
Viruses;Riboviria;Reoviridae;Sedoreovirinae;Orbivirus	CAM57242.2	C_dry_1_TRINITY_DN17110_c0_g2_i1	1.38e-19	102
Viruses;Riboviria;Reoviridae;Sedoreovirinae;Orbivirus	CAM57242.2	A_dry_2_TRINITY_DN21557_c0_g1_i4	1.47e-19	102
Viruses;Riboviria;Reoviridae;Sedoreovirinae;Orbivirus	CAM57242.2	A_wet_3_TRINITY_DN9619_c0_g1_i1	1.65e-19	102
Viruses;Riboviria;Reoviridae;Sedoreovirinae;Orbivirus	CAM57242.2	A_wet_1_TRINITY_DN10832_c0_g1_i4	1.19e-19	102
Viruses;Riboviria;Reoviridae;Sedoreovirinae;Orbivirus	CAM57242.2	C_wet_1_TRINITY_DN2484_c0_g2_i1	1.69e-19	102
Viruses;Riboviria;Reoviridae;Sedoreovirinae;Orbivirus	CAM57242.2	A_wet_2_TRINITY_DN2939_c0_g1_i1	1.29e-19	102
Viruses;Riboviria;Reoviridae;Sedoreovirinae;Orbivirus	CAM57242.2	C_dry_3_TRINITY_DN12970_c0_g1_i4	2.33e-19	102
Viruses;Riboviria;Reoviridae;Sedoreovirinae;Orbivirus	CAM57242.2	C_dry_2_TRINITY_DN3313_c0_g1_i4	1.62e-19	102
Viruses;Riboviria;Reoviridae;Sedoreovirinae;Orbivirus	CAM57242.2	C_dry_2_TRINITY_DN3313_c0_g1_i7	1.63e-19	102
Viruses;Riboviria;Reoviridae;Sedoreovirinae;Orbivirus	CAM57242.2	A_wet_2_TRINITY_DN21043_c0_g1_i4	1.36e-19	102
Viruses;Riboviria;Reoviridae;Sedoreovirinae;Orbivirus	CAM57242.2	A_dry_3_TRINITY_DN140894_c0_g1_i1	1.3e-19	102
Viruses;Riboviria;Reoviridae;Sedoreovirinae;Orbivirus	CAM57242.2	C_dry_1_TRINITY_DN2656_c0_g1_i4	1.57e-19	102
Viruses;Riboviria;Reoviridae;Sedoreovirinae;Orbivirus	CAM57242.2	C_dry_2_TRINITY_DN1589_c0_g2_i1	1.64e-19	102
Viruses;Riboviria;Reoviridae;Sedoreovirinae;Orbivirus	CAM57242.2	C_dry_3_TRINITY_DN12970_c0_g2_i2	2.65e-19	102
Viruses;Riboviria;Reoviridae;Sedoreovirinae;Orbivirus	CAM57242.2	A_dry_2_TRINITY_DN1482_c0_g1_i2	1.55e-19	102
Viruses;Riboviria;Reoviridae;Sedoreovirinae;Orbivirus	CAM57242.2	A_dry_3_TRINITY_DN5306_c0_g2_i3	1.09e-19	102
Viruses;Riboviria;Reoviridae;Sedoreovirinae;Orbivirus	CAM57242.2	C_dry_3_TRINITY_DN2097_c0_g1_i6	1.46e-19	102
Viruses;Riboviria;Reoviridae;Sedoreovirinae;Orbivirus	CAM57242.2	A_wet_1_TRINITY_DN8728_c0_g1_i1	1.67e-19	102
Viruses;Riboviria;Reoviridae;Sedoreovirinae;Orbivirus	CAM57242.2	A_wet_3_TRINITY_DN2446_c0_g2_i3	9.54e-20	102
Viruses;Riboviria;Reoviridae;Sedoreovirinae;Orbivirus	CAM57242.2	A_dry_3_TRINITY_DN7259_c0_g1_i1	1.34e-19	102
Viruses;Riboviria;Reoviridae;Sedoreovirinae;Orbivirus	CAM57242.2	C_dry_1_TRINITY_DN2656_c0_g1_i1	1.31e-19	102
Viruses;Riboviria;Reoviridae;Sedoreovirinae;Orbivirus	CAM57242.2	C_wet_1_TRINITY_DN19102_c0_g1_i8	1.43e-19	102
Viruses;Riboviria;Reoviridae;Sedoreovirinae;Orbivirus	CAM57242.2	C_wet_1_TRINITY_DN27122_c0_g1_i1	1.08e-19	102
Viruses;Riboviria;Reoviridae;Sedoreovirinae;Orbivirus	CAM57242.2	C_dry_2_TRINITY_DN3071_c0_g3_i1	1.39e-19	102
Viruses;Riboviria;Reoviridae;Sedoreovirinae;Orbivirus	CAM57242.2	C_dry_1_TRINITY_DN14617_c0_g1_i3	1.44e-19	102
Viruses;Riboviria;Reoviridae;Sedoreovirinae;Orbivirus	CAM57242.2	C_dry_2_TRINITY_DN10501_c0_g1_i3	1.56e-19	102
Viruses;Riboviria;Reoviridae;Sedoreovirinae;Orbivirus	CAM57242.2	C_dry_1_TRINITY_DN6493_c0_g1_i3	1.44e-19	102
Viruses;Riboviria;Reoviridae;Sedoreovirinae;Orbivirus	CAM57242.2	C_dry_1_TRINITY_DN1582_c0_g2_i3	1.17e-19	102
Viruses;Riboviria;Reoviridae;Sedoreovirinae;Orbivirus	CAM57242.2	C_wet_3_TRINITY_DN6169_c0_g1_i6	1.36e-19	102
Viruses;Riboviria;Reoviridae;Sedoreovirinae;Orbivirus	CAM57242.2	C_dry_2_TRINITY_DN3313_c0_g1_i6	1.65e-19	102
Viruses;Riboviria;Reoviridae;Sedoreovirinae;Orbivirus	CAM57242.2	C_wet_3_TRINITY_DN6169_c0_g1_i4	1.7e-19	102
Viruses;Riboviria;Reoviridae;Sedoreovirinae;Orbivirus	CAM57242.2	A_wet_2_TRINITY_DN10723_c0_g1_i1	7.75e-20	102
Viruses;Riboviria;Reoviridae;Sedoreovirinae;Orbivirus	CAM57242.2	C_wet_3_TRINITY_DN3989_c0_g2_i4	9.9e-20	102
Viruses;Riboviria;Reoviridae;Sedoreovirinae;Orbivirus	CAM57242.2	A_wet_3_TRINITY_DN24248_c0_g2_i2	8.82e-20	102
Viruses;Riboviria;Reoviridae;Sedoreovirinae;Orbivirus	CAM57242.2	C_dry_1_TRINITY_DN8099_c0_g1_i1	1.42e-19	102
Viruses;Riboviria;Reoviridae;Sedoreovirinae;Orbivirus	CAM57242.2	C_dry_2_TRINITY_DN11984_c0_g1_i1	1.52e-19	102
Viruses;Riboviria;Reoviridae;Sedoreovirinae;Orbivirus	CAM57242.2	A_wet_3_TRINITY_DN2221_c0_g1_i3	1.18e-19	102
Viruses;Riboviria;Reoviridae;Sedoreovirinae;Orbivirus	CAM57242.2	A_dry_3_TRINITY_DN4085_c0_g1_i1	1.59e-19	102
Viruses;Riboviria;Reoviridae;Sedoreovirinae;Orbivirus	CAM57242.2	A_wet_3_TRINITY_DN8478_c0_g1_i9	1.45e-19	102
Viruses;Riboviria;Reoviridae;Sedoreovirinae;Orbivirus	CAM57242.2	C_dry_3_TRINITY_DN33034_c0_g1_i3	1.31e-19	102
Viruses;Riboviria;Reoviridae;Sedoreovirinae;Orbivirus	CAM57242.2	C_wet_3_TRINITY_DN6169_c0_g1_i7	1.79e-19	102
Viruses;Riboviria;Reoviridae;Sedoreovirinae;Orbivirus	CAM57242.2	C_wet_1_TRINITY_DN2731_c0_g1_i1	1.59e-19	102
Viruses;Riboviria;Reoviridae;Sedoreovirinae;Orbivirus	CAM57242.2	C_dry_3_TRINITY_DN2097_c0_g1_i3	1.43e-19	102
Viruses;Riboviria;Reoviridae;Sedoreovirinae;Orbivirus	CAM57242.2	C_dry_2_TRINITY_DN2_c0_g1_i28	1.22e-19	102
Viruses;Riboviria;Reoviridae;Sedoreovirinae;Orbivirus	CAM57242.2	A_wet_3_TRINITY_DN2446_c0_g2_i2	1.43e-19	102
Viruses;Riboviria;Reoviridae;Sedoreovirinae;Orbivirus	CAM57242.2	A_dry_2_TRINITY_DN1482_c0_g1_i5	1.56e-19	102
Viruses;Riboviria;Reoviridae;Sedoreovirinae;Orbivirus	CAM57242.2	C_dry_1_TRINITY_DN11673_c0_g2_i2	8.66e-20	102
Viruses;Riboviria;Reoviridae;Sedoreovirinae;Orbivirus	CAM57242.2	C_wet_1_TRINITY_DN7738_c0_g1_i6	1.4e-19	102
Viruses;Riboviria;Reoviridae;Sedoreovirinae;Orbivirus	CAM57242.2	A_wet_3_TRINITY_DN24333_c0_g1_i2	1.46e-19	102
Viruses;Riboviria;Reoviridae;Sedoreovirinae;Orbivirus	CAM57242.2	C_dry_2_TRINITY_DN32078_c0_g1_i6	1.56e-19	102
Viruses;Riboviria;Reoviridae;Sedoreovirinae;Orbivirus	CAM57242.2	A_wet_3_TRINITY_DN8478_c0_g1_i4	1.08e-19	102
Viruses;Riboviria;Reoviridae;Sedoreovirinae;Orbivirus	CAM57242.2	C_dry_1_TRINITY_DN2656_c0_g1_i6	1.22e-19	102
Viruses;Riboviria;Reoviridae;Sedoreovirinae;Orbivirus	CAM57242.2	C_dry_3_TRINITY_DN2097_c0_g1_i1	1.51e-19	102
Viruses;Riboviria;Reoviridae;Sedoreovirinae;Orbivirus	CAM57242.2	C_dry_1_TRINITY_DN4260_c0_g1_i5	1.62e-19	102
Viruses;Riboviria;Reoviridae;Sedoreovirinae;Orbivirus	CAM57242.2	A_wet_3_TRINITY_DN11028_c0_g2_i1	8.17e-20	102
Viruses;Riboviria;Reoviridae;Sedoreovirinae;Orbivirus	CAM57242.2	A_dry_2_TRINITY_DN21557_c0_g1_i1	1.49e-19	102
Viruses;Riboviria;Reoviridae;Sedoreovirinae;Orbivirus	CAM57242.2	A_wet_3_TRINITY_DN2221_c0_g1_i2	1.67e-19	102
Viruses;Riboviria;Reoviridae;Sedoreovirinae;Orbivirus	CAM57242.2	C_dry_3_TRINITY_DN33034_c0_g1_i2	1.32e-19	102
Viruses;Riboviria;Reoviridae;Sedoreovirinae;Orbivirus	CAM57242.2	C_wet_3_TRINITY_DN6169_c0_g1_i1	1.78e-19	102
Viruses;Riboviria;Reoviridae;Sedoreovirinae;Orbivirus	CAM57242.2	C_dry_1_TRINITY_DN4260_c0_g1_i4	7.13e-20	102
Viruses;Riboviria;Reoviridae;Sedoreovirinae;Orbivirus	CAM57242.2	A_wet_3_TRINITY_DN4175_c0_g1_i2	1.39e-19	102
Viruses;Riboviria;Reoviridae;Sedoreovirinae;Orbivirus	CAM57242.2	A_wet_2_TRINITY_DN8204_c0_g2_i1	1.24e-19	102
Viruses;Riboviria;Reoviridae;Sedoreovirinae;Orbivirus	CAM57242.2	C_wet_2_TRINITY_DN55_c0_g1_i6	1.86e-19	102
Viruses;Riboviria;Reoviridae;Sedoreovirinae;Orbivirus	CAM57242.2	C_dry_3_TRINITY_DN22283_c0_g2_i1	8.46e-20	102
Viruses;Riboviria;Reoviridae;Sedoreovirinae;Orbivirus	CAM57242.2	A_dry_3_TRINITY_DN3082_c1_g1_i4	1.22e-19	102
Viruses;Riboviria;Reoviridae;Sedoreovirinae;Orbivirus	CAM57242.2	C_dry_1_TRINITY_DN14982_c0_g1_i1	9.25e-20	102
Viruses;Riboviria;Reoviridae;Sedoreovirinae;Orbivirus	CAM57242.2	A_dry_2_TRINITY_DN24960_c0_g2_i4	1.68e-19	102
Viruses;Riboviria;Reoviridae;Sedoreovirinae;Orbivirus	CAM57242.2	C_dry_1_TRINITY_DN3040_c0_g1_i6	1.65e-19	102
Viruses;Riboviria;Reoviridae;Sedoreovirinae;Orbivirus	CAM57242.2	A_dry_2_TRINITY_DN21557_c0_g1_i7	1.47e-19	102
Viruses;Riboviria;Reoviridae;Sedoreovirinae;Orbivirus	CAM57242.2	A_dry_2_TRINITY_DN1482_c0_g1_i4	1.23e-19	102
Viruses;Riboviria;Reoviridae;Sedoreovirinae;Orbivirus	CAM57242.2	C_wet_1_TRINITY_DN7738_c0_g1_i2	1.4e-19	102
Viruses;Riboviria;Reoviridae;Sedoreovirinae;Orbivirus	CAM57242.2	C_dry_2_TRINITY_DN19016_c0_g1_i1	7.95e-20	102
Viruses;Riboviria;Reoviridae;Sedoreovirinae;Orbivirus	CAM57242.2	A_wet_3_TRINITY_DN305_c0_g1_i10	1.53e-19	102
Viruses;Riboviria;Reoviridae;Sedoreovirinae;Orbivirus	CAM57242.2	A_dry_2_TRINITY_DN1482_c0_g1_i1	1.56e-19	102
Viruses;Riboviria;Reoviridae;Sedoreovirinae;Orbivirus	CAM57242.2	C_dry_1_TRINITY_DN13605_c0_g4_i1	1.01e-19	102
Viruses;Riboviria;Reoviridae;Sedoreovirinae;Orbivirus	CAM57242.2	A_wet_3_TRINITY_DN17029_c0_g1_i4	8.72e-20	102
Viruses;Riboviria;Reoviridae;Sedoreovirinae;Orbivirus	CAM57242.2	C_dry_2_TRINITY_DN3800_c0_g1_i1	9.67e-20	102
Viruses;Riboviria;Reoviridae;Sedoreovirinae;Orbivirus	CAM57242.2	C_wet_2_TRINITY_DN3718_c0_g1_i4	8.89e-20	102
Viruses;Riboviria;Reoviridae;Sedoreovirinae;Orbivirus	CAM57242.2	A_wet_3_TRINITY_DN35931_c0_g1_i4	1.87e-19	102
Viruses;Riboviria;Reoviridae;Sedoreovirinae;Orbivirus	CAM57242.2	A_dry_1_TRINITY_DN1011_c0_g1_i17	1.26e-19	102
Viruses;Riboviria;Reoviridae;Sedoreovirinae;Orbivirus	CAM57242.2	A_dry_3_TRINITY_DN18460_c0_g1_i2	1.6e-19	102
Viruses;Riboviria;Reoviridae;Sedoreovirinae;Orbivirus	CAM57242.2	A_dry_3_TRINITY_DN5139_c0_g1_i1	1.71e-19	102
Viruses;Riboviria;Reoviridae;Sedoreovirinae;Orbivirus	CAM57242.2	C_dry_1_TRINITY_DN8099_c0_g1_i2	1.4e-19	102
Viruses;Riboviria;Reoviridae;Sedoreovirinae;Orbivirus	CAM57242.2	C_dry_2_TRINITY_DN32078_c0_g1_i8	1.12e-19	102
Viruses;Riboviria;Reoviridae;Sedoreovirinae;Orbivirus	CAM57242.2	C_dry_1_TRINITY_DN14891_c0_g1_i3	9.67e-20	102
Viruses;Riboviria;Reoviridae;Sedoreovirinae;Orbivirus	CAM57242.2	A_dry_1_TRINITY_DN10511_c0_g2_i4	1.65e-19	102
Viruses;Riboviria;Reoviridae;Sedoreovirinae;Orbivirus	CAM57242.2	C_wet_2_TRINITY_DN55_c0_g1_i3	1.63e-19	102
Viruses;Riboviria;Reoviridae;Sedoreovirinae;Orbivirus	CAM57242.2	C_dry_3_TRINITY_DN33034_c0_g1_i1	1.32e-19	102
Viruses;Riboviria;Reoviridae;Sedoreovirinae;Orbivirus	CAM57242.2	C_dry_2_TRINITY_DN11984_c0_g1_i3	2.46e-19	102
Viruses;Riboviria;Reoviridae;Sedoreovirinae;Orbivirus	CAM57242.2	C_dry_3_TRINITY_DN12970_c0_g1_i2	2.65e-19	102
Viruses;Riboviria;Reoviridae;Sedoreovirinae;Orbivirus	CAM57242.2	A_wet_3_TRINITY_DN17029_c0_g1_i2	1.27e-19	102
Viruses;Riboviria;Reoviridae;Sedoreovirinae;Orbivirus	CAM57242.2	C_dry_2_TRINITY_DN32078_c0_g1_i7	1.6e-19	102
Viruses;Riboviria;Reoviridae;Sedoreovirinae;Orbivirus	CAM57242.2	C_wet_1_TRINITY_DN2484_c0_g3_i3	1.33e-19	102
Viruses;Riboviria;Reoviridae;Sedoreovirinae;Orbivirus	CAM57242.2	A_dry_3_TRINITY_DN5306_c0_g2_i2	1.33e-19	102
Viruses;Riboviria;Reoviridae;Sedoreovirinae;Orbivirus	CAM57242.2	C_dry_1_TRINITY_DN6493_c0_g1_i4	1.35e-19	102
Viruses;Riboviria;Reoviridae;Sedoreovirinae;Orbivirus	CAM57242.2	C_dry_2_TRINITY_DN32078_c0_g1_i1	1.12e-19	102
Viruses;Riboviria;Reoviridae;Sedoreovirinae;Orbivirus	CAM57242.2	C_wet_3_TRINITY_DN3050_c0_g1_i1	1.43e-19	102
Viruses;Riboviria;Reoviridae;Sedoreovirinae;Orbivirus	CAM57242.2	A_dry_1_TRINITY_DN8767_c0_g1_i1	1.33e-19	102
Viruses;Riboviria;Reoviridae;Sedoreovirinae;Orbivirus	CAM57242.2	C_dry_1_TRINITY_DN2656_c0_g1_i3	1.85e-19	102
Viruses;Riboviria;Reoviridae;Sedoreovirinae;Orbivirus	CAM57242.2	A_dry_1_TRINITY_DN6181_c0_g1_i1	1.01e-19	102
Viruses;Riboviria;Reoviridae;Sedoreovirinae;Orbivirus	CAM57242.2	A_dry_3_TRINITY_DN18460_c0_g1_i4	1.6e-19	102
Viruses;Riboviria;Reoviridae;Sedoreovirinae;Orbivirus	CAM57242.2	C_dry_3_TRINITY_DN17820_c0_g1_i7	1.55e-19	102
Viruses;Riboviria;Reoviridae;Sedoreovirinae;Orbivirus	CAM57242.2	A_wet_3_TRINITY_DN4731_c0_g1_i1	1.44e-19	102
Viruses;Riboviria;Reoviridae;Sedoreovirinae;Orbivirus	CAM57242.2	C_wet_2_TRINITY_DN11211_c0_g1_i5	8.59e-20	102
Viruses;Riboviria;Reoviridae;Sedoreovirinae;Orbivirus	CAM57242.2	C_dry_2_TRINITY_DN9764_c0_g1_i1	1.57e-19	102
Viruses;Riboviria;Reoviridae;Sedoreovirinae;Orbivirus	CAM57242.2	A_dry_1_TRINITY_DN28081_c0_g1_i1	9.28e-20	102
Viruses;Riboviria;Reoviridae;Sedoreovirinae;Orbivirus	CAM57242.2	C_dry_2_TRINITY_DN31941_c0_g2_i3	1.14e-19	102
Viruses;Riboviria;Reoviridae;Sedoreovirinae;Orbivirus	CAM57242.2	C_dry_3_TRINITY_DN33034_c0_g1_i4	1.31e-19	102
Viruses;Riboviria;Reoviridae;Sedoreovirinae;Orbivirus	CAM57242.2	A_dry_2_TRINITY_DN25199_c0_g1_i10	1.39e-19	102
Viruses;Riboviria;Reoviridae;Sedoreovirinae;Orbivirus	CAM57242.2	C_wet_3_TRINITY_DN13590_c0_g1_i1	1.27e-19	102
Viruses;Riboviria;Reoviridae;Sedoreovirinae;Orbivirus	CAM57242.2	A_dry_3_TRINITY_DN18460_c0_g1_i1	1.59e-19	102
Viruses;Riboviria;Reoviridae;Sedoreovirinae;Orbivirus	CAM57242.2	C_wet_2_TRINITY_DN4676_c0_g1_i1	1.44e-19	102
Viruses;Riboviria;Reoviridae;Sedoreovirinae;Orbivirus	CAM57242.2	C_dry_2_TRINITY_DN32078_c0_g1_i2	1.04e-19	102
Viruses;Riboviria;Reoviridae;Sedoreovirinae;Orbivirus	CAM57242.2	C_dry_3_TRINITY_DN17820_c0_g1_i4	1.02e-19	102
Viruses;Riboviria;Reoviridae;Sedoreovirinae;Orbivirus	CAM57242.2	A_wet_3_TRINITY_DN4731_c0_g1_i4	1.43e-19	102
Viruses;Riboviria;Reoviridae;Sedoreovirinae;Orbivirus	CAM57242.2	A_wet_1_TRINITY_DN6072_c0_g1_i1	1.03e-19	102
Viruses;Riboviria;Reoviridae;Sedoreovirinae;Orbivirus	CAM57242.2	C_dry_1_TRINITY_DN2656_c0_g1_i2	1.84e-19	102
Viruses;Riboviria;Reoviridae;Sedoreovirinae;Orbivirus	CAM57242.2	C_dry_2_TRINITY_DN2605_c0_g1_i3	1.34e-19	102
Viruses;Riboviria;Reoviridae;Sedoreovirinae;Orbivirus	CAM57242.2	C_dry_3_TRINITY_DN13649_c0_g1_i4	9.12e-20	102
Viruses;Riboviria;Reoviridae;Sedoreovirinae;Orbivirus	CAM57242.2	C_wet_1_TRINITY_DN14090_c0_g1_i3	1.64e-19	102
Viruses;Riboviria;Reoviridae;Sedoreovirinae;Orbivirus	CAM57242.2	A_dry_2_TRINITY_DN2584_c0_g1_i15	1.56e-19	102
Viruses;Riboviria;Reoviridae;Sedoreovirinae;Orbivirus	CAM57242.2	A_dry_1_TRINITY_DN32891_c0_g1_i1	8.95e-20	102
Viruses;Riboviria;Reoviridae;Sedoreovirinae;Orbivirus	CAM57242.2	A_wet_3_TRINITY_DN6378_c0_g1_i1	1.29e-19	102
Viruses;Riboviria;Reoviridae;Sedoreovirinae;Orbivirus	CAM57242.2	A_wet_3_TRINITY_DN812_c0_g3_i3	1.18e-19	102
Viruses;Riboviria;Reoviridae;Sedoreovirinae;Orbivirus	CAM57242.2	A_dry_1_TRINITY_DN6181_c0_g1_i4	1.6e-19	102
Viruses;Riboviria;Reoviridae;Sedoreovirinae;Orbivirus	CAM57242.2	A_wet_3_TRINITY_DN8478_c0_g1_i10	9.74e-20	102
Viruses;Riboviria;Reoviridae;Sedoreovirinae;Orbivirus	CAM57242.2	C_dry_2_TRINITY_DN619_c0_g1_i6	7.82e-20	102
Viruses;Riboviria;Reoviridae;Sedoreovirinae;Orbivirus	CAM57242.2	C_dry_1_TRINITY_DN2656_c0_g1_i7	1.83e-19	102
Viruses;Riboviria;Reoviridae;Sedoreovirinae;Orbivirus	CAM57242.2	C_dry_3_TRINITY_DN11441_c0_g1_i5	1.21e-19	102
Viruses;Riboviria;Reoviridae;Sedoreovirinae;Orbivirus	CAM57242.2	C_dry_1_TRINITY_DN6493_c0_g1_i5	1.57e-19	102
Viruses;Riboviria;Reoviridae;Sedoreovirinae;Orbivirus	CAM57242.2	A_wet_3_TRINITY_DN17029_c0_g1_i6	8.72e-20	102
Viruses;Riboviria;Reoviridae;Sedoreovirinae;Orbivirus	CAM57242.2	A_wet_2_TRINITY_DN2939_c0_g1_i4	1.29e-19	102
Viruses;Riboviria;Reoviridae;Sedoreovirinae;Orbivirus	CAM57242.2	A_wet_3_TRINITY_DN4175_c0_g1_i1	1.42e-19	102
Viruses;Riboviria;Reoviridae;Sedoreovirinae;Orbivirus	CAM57242.2	C_dry_2_TRINITY_DN19016_c0_g1_i2	1.36e-19	102
Viruses;Riboviria;Reoviridae;Sedoreovirinae;Orbivirus	CAM57242.2	C_dry_1_TRINITY_DN6493_c0_g1_i7	1.62e-19	102
Viruses;Riboviria;Reoviridae;Sedoreovirinae;Orbivirus	CAM57242.2	C_dry_3_TRINITY_DN4952_c0_g2_i1	1.09e-19	102
Viruses;Riboviria;Reoviridae;Sedoreovirinae;Orbivirus	CAM57242.2	A_dry_2_TRINITY_DN21557_c0_g1_i3	1.5e-19	102
Viruses;Riboviria;Reoviridae;Sedoreovirinae;Orbivirus	CAM57242.2	C_dry_2_TRINITY_DN2_c0_g1_i12	8.04e-20	102
Viruses;Riboviria;Reoviridae;Sedoreovirinae;Orbivirus	CAM57242.2	A_wet_1_TRINITY_DN612_c1_g1_i5	1.2e-19	102
Viruses;Riboviria;Reoviridae;Sedoreovirinae;Orbivirus	CAM57242.2	A_wet_2_TRINITY_DN2939_c0_g1_i2	1.27e-19	102
Viruses;Riboviria;Reoviridae;Sedoreovirinae;Orbivirus	CAM57242.2	A_dry_1_TRINITY_DN1011_c0_g1_i15	1.26e-19	102
Viruses;Riboviria;Reoviridae;Sedoreovirinae;Orbivirus	CAM57242.2	C_dry_2_TRINITY_DN2605_c0_g1_i2	7.68e-20	102
Viruses;Riboviria;Reoviridae;Sedoreovirinae;Orbivirus	CAM57242.2	C_dry_1_TRINITY_DN1582_c0_g2_i6	1.65e-19	102
Viruses;Riboviria;Reoviridae;Sedoreovirinae;Orbivirus	CAM57242.2	C_dry_3_TRINITY_DN13649_c0_g1_i3	9.08e-20	102
Viruses;Riboviria;Reoviridae;Sedoreovirinae;Orbivirus	CAM57242.2	C_dry_3_TRINITY_DN2049_c0_g1_i2	1.56e-19	102
Viruses;Riboviria;Reoviridae;Sedoreovirinae;Orbivirus	CAM57242.2	A_wet_3_TRINITY_DN4731_c0_g1_i5	1.07e-19	102
Viruses;Riboviria;Reoviridae;Sedoreovirinae;Orbivirus	CAM57242.2	C_wet_1_TRINITY_DN10419_c0_g1_i4	8.53e-20	102
Viruses;Riboviria;Reoviridae;Sedoreovirinae;Orbivirus	CAM57242.2	C_wet_1_TRINITY_DN6987_c0_g2_i5	8.63e-20	102
Viruses;Riboviria;Reoviridae;Sedoreovirinae;Orbivirus	CAM57242.2	A_wet_3_TRINITY_DN3528_c0_g1_i1	1.53e-19	102
Viruses;Riboviria;Reoviridae;Sedoreovirinae;Orbivirus	CAM57242.2	C_wet_2_TRINITY_DN1575_c0_g1_i7	1.59e-19	102
Viruses;Riboviria;Reoviridae;Sedoreovirinae;Orbivirus	CAM57242.2	A_wet_3_TRINITY_DN17029_c0_g1_i1	1.3e-19	102
Viruses;Riboviria;Reoviridae;Sedoreovirinae;Orbivirus	CAM57242.2	C_dry_1_TRINITY_DN14891_c0_g1_i4	9.64e-20	102
Viruses;Riboviria;Reoviridae;Sedoreovirinae;Orbivirus	CAM57242.2	C_wet_2_TRINITY_DN11211_c0_g1_i1	1.29e-19	102
Viruses;Riboviria;Reoviridae;Sedoreovirinae;Orbivirus	CAM57242.2	C_dry_2_TRINITY_DN2605_c0_g1_i7	1.35e-19	102
Viruses;Riboviria;Reoviridae;Sedoreovirinae;Orbivirus	CAM57242.2	C_wet_1_TRINITY_DN14090_c0_g1_i4	1.07e-19	102
Viruses;Riboviria;Reoviridae;Sedoreovirinae;Orbivirus	CAM57242.2	C_dry_3_TRINITY_DN1772_c1_g1_i1	8.37e-20	102
Viruses;Riboviria;Reoviridae;Sedoreovirinae;Orbivirus	CAM57242.2	C_wet_3_TRINITY_DN6169_c0_g1_i5	7.36e-20	102
Viruses;Riboviria;Reoviridae;Sedoreovirinae;Orbivirus	CAM57242.2	C_wet_3_TRINITY_DN6169_c0_g1_i2	1.58e-19	102
Viruses;Riboviria;Reoviridae;Sedoreovirinae;Orbivirus	CAM57242.2	C_dry_2_TRINITY_DN1532_c0_g1_i5	1.49e-19	102
Viruses;Riboviria;Reoviridae;Sedoreovirinae;Orbivirus	CAM57242.2	C_wet_3_TRINITY_DN6169_c0_g1_i8	1.39e-19	102
Viruses;Riboviria;Reoviridae;Sedoreovirinae;Orbivirus	CAM57242.2	C_dry_2_TRINITY_DN19016_c0_g1_i4	1.36e-19	102
Viruses;Riboviria;Reoviridae;Sedoreovirinae;Orbivirus	CAM57242.2	A_wet_3_TRINITY_DN17029_c0_g1_i5	1.27e-19	102
Viruses;Riboviria;Reoviridae;Sedoreovirinae;Orbivirus	CAM57242.2	C_dry_1_TRINITY_DN35431_c0_g1_i1	1.1e-19	102
Viruses;Riboviria;Reoviridae;Sedoreovirinae;Orbivirus	CAM57242.2	C_dry_2_TRINITY_DN3180_c0_g1_i2	1.56e-19	102
Viruses;Riboviria;Reoviridae;Sedoreovirinae;Orbivirus	CAM57242.2	C_wet_2_TRINITY_DN11211_c0_g1_i4	8.46e-20	102
Viruses;Riboviria;Reoviridae;Sedoreovirinae;Orbivirus	CAM57242.2	A_wet_2_TRINITY_DN2939_c0_g1_i5	1.29e-19	102
Viruses;Riboviria;Reoviridae;Sedoreovirinae;Orbivirus	CAM57242.2	C_wet_2_TRINITY_DN9673_c0_g1_i1	1.33e-19	102
Viruses;Riboviria;Reoviridae;Sedoreovirinae;Orbivirus	CAM57242.2	A_dry_1_TRINITY_DN1011_c0_g1_i7	1.26e-19	102
Viruses;Riboviria;Reoviridae;Sedoreovirinae;Orbivirus	CAM57242.2	C_dry_1_TRINITY_DN14891_c0_g1_i1	9.71e-20	102
Viruses;Riboviria;Reoviridae;Sedoreovirinae;Orbivirus	CAM57242.2	C_wet_1_TRINITY_DN6987_c0_g2_i2	8.66e-20	102
Viruses;Riboviria;Reoviridae;Sedoreovirinae;Orbivirus	CAM57242.2	C_wet_1_TRINITY_DN4967_c0_g1_i1	1.27e-19	102
Viruses;Riboviria;Reoviridae;Sedoreovirinae;Orbivirus	CAM57242.2	C_wet_1_TRINITY_DN2484_c0_g3_i1	1.29e-19	102
Viruses;Riboviria;Reoviridae;Sedoreovirinae;Orbivirus	CAM57242.2	C_wet_1_TRINITY_DN14090_c0_g1_i1	1.27e-19	102
Viruses;Riboviria;Reoviridae;Sedoreovirinae;Orbivirus	CAM57242.2	A_dry_1_TRINITY_DN8767_c0_g2_i2	1.55e-19	102
Viruses;Riboviria;Reoviridae;Sedoreovirinae;Orbivirus	CAM57242.2	C_dry_2_TRINITY_DN19016_c0_g1_i3	1.36e-19	102
Viruses;Riboviria;Reoviridae;Sedoreovirinae;Orbivirus	CAM57242.2	C_wet_2_TRINITY_DN3819_c1_g1_i1	8.17e-20	102
Viruses;Riboviria;Reoviridae;Sedoreovirinae;Orbivirus	CAM57242.2	A_dry_2_TRINITY_DN24960_c0_g2_i3	1.67e-19	102
Viruses;Riboviria;Reoviridae;Sedoreovirinae;Orbivirus	CAM57242.2	C_dry_1_TRINITY_DN4260_c0_g1_i3	1.05e-19	102
Viruses;Riboviria;Reoviridae;Sedoreovirinae;Orbivirus	CAM57242.2	C_dry_2_TRINITY_DN31941_c0_g2_i1	1.57e-19	102
Viruses;Riboviria;Reoviridae;Sedoreovirinae;Orbivirus	CAM57242.2	A_wet_3_TRINITY_DN305_c0_g1_i9	1.01e-19	102
Viruses;Riboviria;Reoviridae;Sedoreovirinae;Orbivirus	CAM57242.2	A_dry_2_TRINITY_DN2584_c0_g1_i10	1.56e-19	102
Viruses;Riboviria;Reoviridae;Sedoreovirinae;Orbivirus	CAM57242.2	C_dry_1_TRINITY_DN2656_c0_g1_i5	1.57e-19	102
Viruses;Riboviria;Reoviridae;Sedoreovirinae;Orbivirus	CAM57242.2	A_wet_2_TRINITY_DN273_c0_g1_i11	1.63e-19	102
Viruses;Riboviria;Reoviridae;Sedoreovirinae;Orbivirus	CAM57242.2	A_dry_1_TRINITY_DN8342_c0_g1_i12	1.6e-19	102
Viruses;Riboviria;Reoviridae;Sedoreovirinae;Orbivirus	CAM57242.2	A_wet_2_TRINITY_DN273_c0_g1_i9	1.63e-19	102
Viruses;Riboviria;Reoviridae;Sedoreovirinae;Orbivirus	CAM57242.2	C_dry_3_TRINITY_DN3770_c0_g1_i1	1.27e-19	102
Viruses;Riboviria;Reoviridae;Sedoreovirinae;Orbivirus	CAM57242.2	A_wet_3_TRINITY_DN13039_c0_g1_i2	1.16e-19	102
Viruses;Riboviria;Reoviridae;Sedoreovirinae;Orbivirus	CAM57242.2	C_dry_2_TRINITY_DN31941_c0_g2_i5	1.13e-19	102
Viruses;Riboviria;Reoviridae;Sedoreovirinae;Orbivirus	CAM57242.2	C_dry_1_TRINITY_DN1582_c0_g2_i8	1.64e-19	102
Viruses;Riboviria;Reoviridae;Sedoreovirinae;Orbivirus	CAM57242.2	C_wet_2_TRINITY_DN11211_c0_g1_i2	8.53e-20	102
Viruses;Riboviria;Reoviridae;Sedoreovirinae;Orbivirus	CAM57242.2	C_wet_1_TRINITY_DN14090_c0_g1_i2	1.5e-19	102
Viruses;Riboviria;Reoviridae;Sedoreovirinae;Orbivirus	CAM57242.2	C_dry_2_TRINITY_DN10576_c0_g1_i1	1.31e-19	102
Viruses;Riboviria;Reoviridae;Sedoreovirinae;Orbivirus	CAM57242.2	C_dry_3_TRINITY_DN11441_c0_g1_i8	1.35e-19	102
Viruses;Riboviria;Reoviridae;Sedoreovirinae;Orbivirus	CAM57242.2	A_wet_3_TRINITY_DN5999_c0_g2_i1	1.67e-19	102
Viruses;Riboviria;Reoviridae;Sedoreovirinae;Orbivirus	CAM57242.2	C_wet_1_TRINITY_DN4582_c0_g1_i3	1.52e-19	102
Viruses;Riboviria;Reoviridae;Sedoreovirinae;Orbivirus	CAM57242.2	C_dry_2_TRINITY_DN3180_c0_g1_i1	1.75e-19	102
Viruses;Riboviria;Reoviridae;Sedoreovirinae;Orbivirus	CAM57242.2	C_dry_2_TRINITY_DN2_c0_g1_i26	1.1e-19	102
Viruses;Riboviria;Reoviridae;Sedoreovirinae;Orbivirus	CAM57242.2	C_wet_3_TRINITY_DN1100_c0_g1_i1	1.66e-19	102
Viruses;Riboviria;Reoviridae;Sedoreovirinae;Orbivirus	CAM57242.2	A_wet_3_TRINITY_DN1814_c0_g1_i5	1.73e-19	102
Viruses;Riboviria;Reoviridae;Sedoreovirinae;Orbivirus	CAM57242.2	C_dry_1_TRINITY_DN4260_c0_g1_i9	1.28e-19	102
Viruses;Riboviria;Reoviridae;Sedoreovirinae;Orbivirus	CAM57242.2	C_dry_1_TRINITY_DN4260_c0_g1_i8	1.63e-19	102
Viruses;Riboviria;Reoviridae;Sedoreovirinae;Orbivirus	CAM57242.2	A_dry_3_TRINITY_DN5306_c0_g1_i6	1.51e-19	102
Viruses;Riboviria;Reoviridae;Sedoreovirinae;Orbivirus	CAM57242.2	C_wet_2_TRINITY_DN6591_c0_g1_i2	1.31e-19	102
Viruses;Riboviria;Reoviridae;Sedoreovirinae;Orbivirus	CAM57242.2	A_wet_2_TRINITY_DN273_c0_g1_i3	1.43e-19	102
Viruses;Riboviria;Reoviridae;Sedoreovirinae;Orbivirus	CAM57242.2	A_wet_3_TRINITY_DN24333_c0_g1_i1	1.45e-19	102
Viruses;Riboviria;Reoviridae;Sedoreovirinae;Orbivirus	CAM57242.2	C_wet_1_TRINITY_DN743_c0_g3_i2	1.15e-19	102
Viruses;Riboviria;Reoviridae;Sedoreovirinae;Orbivirus	CAM57242.2	C_wet_1_TRINITY_DN1739_c0_g1_i1	1.29e-19	102
Viruses;Riboviria;Reoviridae;Sedoreovirinae;Orbivirus	CAM57242.2	A_dry_1_TRINITY_DN8342_c0_g1_i1	8.66e-20	102
Viruses;Riboviria;Reoviridae;Sedoreovirinae;Orbivirus	CAM57242.2	C_dry_2_TRINITY_DN31941_c0_g2_i2	1.56e-19	102
Viruses;Riboviria;Reoviridae;Sedoreovirinae;Orbivirus	CAM57242.2	A_wet_2_TRINITY_DN5098_c0_g1_i1	1.33e-19	102
Viruses;Riboviria;Reoviridae;Sedoreovirinae;Orbivirus	CAM57242.2	A_wet_3_TRINITY_DN13039_c0_g1_i4	1.18e-19	102
Viruses;Riboviria;Reoviridae;Sedoreovirinae;Orbivirus	CAM57242.2	C_wet_2_TRINITY_DN55_c0_g1_i9	1.2e-19	102
Viruses;Riboviria;Reoviridae;Sedoreovirinae;Orbivirus	CAM57242.2	A_wet_2_TRINITY_DN2987_c0_g2_i1	8.89e-20	102
Viruses;Riboviria;Reoviridae;Sedoreovirinae;Orbivirus	CAM57242.2	A_wet_3_TRINITY_DN2813_c0_g1_i2	1.34e-19	102
Viruses;Riboviria;Reoviridae;Sedoreovirinae;Orbivirus	CAM57242.2	C_dry_2_TRINITY_DN2_c0_g1_i3	8.14e-20	102
Viruses;Riboviria;Reoviridae;Sedoreovirinae;Orbivirus	CAM57242.2	A_dry_3_TRINITY_DN85_c0_g1_i9	1.31e-19	102
Viruses;Riboviria;Reoviridae;Sedoreovirinae;Orbivirus	CAM57242.2	C_wet_2_TRINITY_DN1575_c0_g1_i5	1.6e-19	102
Viruses;Riboviria;Reoviridae;Sedoreovirinae;Orbivirus	CAM57242.2	C_wet_1_TRINITY_DN1739_c0_g1_i2	1.63e-19	102
Viruses;Riboviria;Reoviridae;Sedoreovirinae;Orbivirus	CAM57242.2	C_dry_1_TRINITY_DN228_c0_g4_i1	8.23e-20	102
Viruses;Riboviria;Reoviridae;Sedoreovirinae;Orbivirus	CAM57242.2	C_wet_2_TRINITY_DN19_c1_g1_i15	1.07e-19	102
Viruses;Riboviria;Reoviridae;Sedoreovirinae;Orbivirus	CAM57242.2	A_dry_3_TRINITY_DN85_c0_g1_i12	1.31e-19	102
Viruses;Riboviria;Reoviridae;Sedoreovirinae;Orbivirus	CAM57242.2	C_dry_1_TRINITY_DN3_c0_g1_i30	9.77e-20	102
Viruses;Riboviria;Reoviridae;Sedoreovirinae;Orbivirus	CAM57242.2	A_wet_3_TRINITY_DN1814_c0_g1_i7	1.31e-19	102
Viruses;Riboviria;Reoviridae;Sedoreovirinae;Orbivirus	CAM57242.2	A_dry_1_TRINITY_DN1644_c0_g1_i1	8.08e-20	102
Viruses;Riboviria;Reoviridae;Sedoreovirinae;Orbivirus	CAM57242.2	C_dry_1_TRINITY_DN4260_c0_g1_i1	1.63e-19	102
Viruses;Riboviria;Reoviridae;Sedoreovirinae;Orbivirus	CAM57242.2	C_wet_2_TRINITY_DN19_c1_g1_i24	1.95e-19	102
Viruses;Riboviria;Reoviridae;Sedoreovirinae;Orbivirus	CAM57242.2	A_dry_2_TRINITY_DN35643_c0_g1_i15	9.3e-19	100
Viruses;Riboviria;Reoviridae;Sedoreovirinae;Orbivirus	CAM57242.2	A_dry_2_TRINITY_DN35643_c0_g1_i14	4.97e-19	100
Viruses;Riboviria;Reoviridae;Sedoreovirinae;Orbivirus	CAM57242.2	A_dry_2_TRINITY_DN35643_c0_g1_i16	4.55e-19	100
Viruses;Riboviria;Reoviridae;Sedoreovirinae;Orbivirus	CAM57242.2	A_dry_2_TRINITY_DN35643_c0_g1_i13	8.05e-19	100
Viruses;Riboviria;Reoviridae;Sedoreovirinae;Orbivirus	CAM57242.2	C_dry_1_TRINITY_DN29587_c0_g1_i1	3.08e-19	100
Viruses;Riboviria;Reoviridae;Sedoreovirinae;Orbivirus	CAM57242.2	A_dry_2_TRINITY_DN35643_c0_g1_i1	1.39e-18	100
Viruses;Riboviria;Reoviridae;Sedoreovirinae;Orbivirus	CAM57242.2	C_dry_1_TRINITY_DN29587_c0_g1_i2	4.7e-19	100
Viruses;Riboviria;Reoviridae;Sedoreovirinae;Orbivirus	CAM57242.2	A_wet_2_TRINITY_DN11115_c0_g1_i5	4e-19	100
Viruses;Riboviria;Reoviridae;Sedoreovirinae;Orbivirus	CAM57242.2	A_wet_2_TRINITY_DN11115_c0_g1_i2	4e-19	100
Viruses;Riboviria;Reoviridae;Sedoreovirinae;Orbivirus	CAM57242.2	A_wet_2_TRINITY_DN11763_c0_g1_i4	4.72e-19	100
Viruses;Riboviria;Reoviridae;Sedoreovirinae;Orbivirus	CAM57242.2	A_wet_2_TRINITY_DN11115_c0_g1_i1	3.31e-19	100
Viruses;Riboviria;Reoviridae;Sedoreovirinae;Orbivirus	CAM57242.2	A_wet_2_TRINITY_DN11115_c0_g1_i9	4.62e-19	100
Viruses;Riboviria;Reoviridae;Sedoreovirinae;Orbivirus	CAM57242.2	A_wet_2_TRINITY_DN11115_c0_g1_i14	3.02e-19	100
Viruses;Riboviria;Reoviridae;Sedoreovirinae;Orbivirus	CAM57242.2	C_dry_2_TRINITY_DN20315_c0_g1_i2	1.07e-18	99
Viruses;Riboviria;Reoviridae;Sedoreovirinae;Orbivirus	CAM57242.2	C_wet_1_TRINITY_DN16210_c0_g1_i1	1.78e-18	99
Viruses;Riboviria;Negarnaviricota;Polyploviricotina;Ellioviricetes;Bunyavirales;Peribunyaviridae;Orthobunyavirus	AGM34029.1	A_dry_1_TRINITY_DN229_c0_g1_i1	1.05e-18	99
Viruses;Riboviria;Reoviridae;Sedoreovirinae;Orbivirus	CAM57242.2	C_wet_3_TRINITY_DN9071_c0_g1_i1	1.63e-18	99
Viruses;Riboviria;Reoviridae;Sedoreovirinae;Orbivirus	CAM57242.2	C_wet_2_TRINITY_DN6343_c0_g3_i2	1.39e-18	99
Viruses;Riboviria;Reoviridae;Sedoreovirinae;Orbivirus	CAM57242.2	C_wet_1_TRINITY_DN2653_c0_g1_i1	1.28e-18	99
Viruses;Riboviria;Reoviridae;Sedoreovirinae;Orbivirus	CAM57242.2	C_dry_2_TRINITY_DN18551_c0_g1_i2	1.47e-18	99
Viruses;Riboviria;Reoviridae;Sedoreovirinae;Orbivirus	CAM57242.2	A_wet_2_TRINITY_DN11115_c0_g1_i8	1.08e-18	99
Viruses;Riboviria;Reoviridae;Sedoreovirinae;Orbivirus	CAM57242.2	C_wet_2_TRINITY_DN6343_c0_g3_i1	1.97e-18	99
Viruses;Riboviria;Reoviridae;Sedoreovirinae;Orbivirus	CAM57242.2	C_dry_1_TRINITY_DN43671_c0_g1_i2	9.86e-19	99
Viruses;Riboviria;Reoviridae;Sedoreovirinae;Orbivirus	CAM57242.2	C_dry_3_TRINITY_DN23418_c0_g1_i1	3.76e-18	97.1
Viruses;Riboviria;Reoviridae;Sedoreovirinae;Orbivirus	CAM57242.2	C_dry_2_TRINITY_DN20315_c0_g1_i1	3.54e-18	97.1
Viruses;Riboviria;Reoviridae;Sedoreovirinae;Orbivirus	CAM57242.2	C_dry_1_TRINITY_DN26068_c0_g1_i1	5.43e-18	97.1
Viruses;Riboviria;Reoviridae;Sedoreovirinae;Orbivirus	CAM57242.2	A_dry_3_TRINITY_DN14941_c0_g1_i1	3.79e-18	97.1
Viruses;Riboviria;Narnaviridae;Mitovirus;unclassifiedMitovirus	NP_001012452.1	C_dry_2_TRINITY_DN17783_c0_g2_i1	9.38e-17	93.5
Viruses;Riboviria;Reoviridae;Sedoreovirinae;Orbivirus	CAM57242.2	A_wet_3_TRINITY_DN8238_c1_g1_i1	1.37e-17	95.3
Viruses;Riboviria;Reoviridae;Sedoreovirinae;Orbivirus	CAM57242.2	C_wet_2_TRINITY_DN143475_c0_g1_i1	1.62e-17	95.3
Viruses;Riboviria;Reoviridae;Sedoreovirinae;Orbivirus	CAM57242.2	A_wet_3_TRINITY_DN1924_c0_g4_i1	2.3e-17	95.3
Viruses;Riboviria;Reoviridae;Sedoreovirinae;Orbivirus	CAM57242.2	C_wet_1_TRINITY_DN10405_c0_g1_i2	2.31e-17	95.3
Viruses;Riboviria;Reoviridae;Sedoreovirinae;Orbivirus	CAM57242.2	C_wet_1_TRINITY_DN10405_c0_g1_i1	2.32e-17	95.3
Viruses;Riboviria;Reoviridae;Sedoreovirinae;Orbivirus	CAM57242.2	C_wet_2_TRINITY_DN12825_c0_g1_i2	2.71e-17	95.3
Viruses;Riboviria;Reoviridae;Sedoreovirinae;Orbivirus	CAM57242.2	C_wet_1_TRINITY_DN18449_c0_g1_i1	2.3e-17	95.3
Viruses;Riboviria;Reoviridae;Sedoreovirinae;Orbivirus	CAM57242.2	A_wet_2_TRINITY_DN10437_c0_g1_i1	1.87e-17	95.3
Viruses;Riboviria;Reoviridae;Sedoreovirinae;Orbivirus	CAM57242.2	C_dry_1_TRINITY_DN1469_c0_g1_i3	2.85e-17	95.3
Viruses;Riboviria;Reoviridae;Sedoreovirinae;Orbivirus	CAM57242.2	C_wet_2_TRINITY_DN4036_c0_g1_i2	2.53e-17	95.3
Viruses;Riboviria;Reoviridae;Sedoreovirinae;Orbivirus	CAM57242.2	A_wet_3_TRINITY_DN812_c0_g3_i1	2.87e-17	95.3
Viruses;Riboviria;Reoviridae;Sedoreovirinae;Orbivirus	CAM57242.2	C_wet_1_TRINITY_DN3520_c0_g1_i1	2.09e-17	95.3
Viruses;Riboviria;Reoviridae;Sedoreovirinae;Orbivirus	CAM57242.2	C_dry_1_TRINITY_DN1469_c0_g1_i6	2.86e-17	95.3
Viruses;Riboviria;Reoviridae;Sedoreovirinae;Orbivirus	CAM57242.2	C_dry_1_TRINITY_DN1469_c0_g1_i10	2.82e-17	95.3
Viruses;Riboviria;Reoviridae;Sedoreovirinae;Orbivirus	CAM57242.2	A_wet_1_TRINITY_DN5927_c0_g2_i3	7.51e-17	93.5
Viruses;Riboviria;Reoviridae;Sedoreovirinae;Orbivirus	CAM57242.2	A_wet_1_TRINITY_DN5927_c0_g2_i1	7.51e-17	93.5
Viruses;Riboviria;Reoviridae;Sedoreovirinae;Orbivirus	CAM57242.2	C_wet_3_TRINITY_DN7706_c0_g1_i1	7.12e-17	93.5
Viruses;Riboviria;Reoviridae;Sedoreovirinae;Orbivirus	CAM57242.2	A_dry_1_TRINITY_DN10511_c0_g1_i3	7.61e-17	93.5
Viruses;Riboviria;Reoviridae;Sedoreovirinae;Orbivirus	CAM57242.2	A_dry_1_TRINITY_DN10511_c0_g1_i1	7.65e-17	93.5
Viruses;Riboviria;Reoviridae;Sedoreovirinae;Orbivirus	CAM57242.2	A_dry_3_TRINITY_DN3199_c0_g1_i5	2.91e-16	91.6
Viruses;Riboviria;Reoviridae;Sedoreovirinae;Orbivirus	CAM57242.2	C_dry_1_TRINITY_DN11281_c0_g1_i7	3.06e-16	91.6
Viruses;Riboviria;Reoviridae;Sedoreovirinae;Orbivirus	CAM57242.2	C_dry_1_TRINITY_DN11281_c0_g1_i3	3.06e-16	91.6
Viruses;Riboviria;Reoviridae;Sedoreovirinae;Orbivirus	CAM57242.2	C_dry_1_TRINITY_DN11281_c0_g1_i1	3.07e-16	91.6
Viruses;Riboviria;Reoviridae;Sedoreovirinae;Orbivirus	CAM57242.2	A_dry_3_TRINITY_DN3199_c0_g1_i6	1.82e-16	91.6
Viruses;Riboviria;Reoviridae;Sedoreovirinae;Orbivirus	CAM57242.2	C_dry_1_TRINITY_DN11281_c0_g1_i5	3.06e-16	91.6
Viruses;Riboviria;Reoviridae;Sedoreovirinae;Orbivirus	CAM57242.2	A_dry_3_TRINITY_DN3199_c0_g1_i2	2.87e-16	91.6
Viruses;ssRNAviruses;ssRNAnegative-strandviruses;Bunyavirales;Nairoviridae;Orthonairovirus	ARB51468.1	C_dry_3_TRINITY_DN19771_c1_g1_i1	6.61e-16	89.8
Viruses;Riboviria;Reoviridae;Sedoreovirinae;Orbivirus	CAM57242.2	C_wet_2_TRINITY_DN13592_c0_g1_i1	3.11e-15	87.9
Viruses;Riboviria;Reoviridae;Sedoreovirinae;Orbivirus	CAM57242.2	A_dry_1_TRINITY_DN6418_c0_g1_i13	3.05e-15	87.9
Viruses;ssRNAviruses;ssRNAnegative-strandviruses;Bunyavirales;Nairoviridae;Orthonairovirus	ARB51468.1	C_wet_3_TRINITY_DN5560_c0_g1_i3	2.67e-15	87.9
Viruses;ssRNAviruses;ssRNAnegative-strandviruses;Bunyavirales;Nairoviridae;Orthonairovirus	ARB51468.1	A_dry_1_TRINITY_DN42154_c0_g1_i1	3.31e-15	87.9
Viruses;Riboviria;Reoviridae;Sedoreovirinae;Orbivirus	CAM57242.2	C_wet_2_TRINITY_DN178_c0_g2_i3	3.62e-15	87.9
Viruses;Riboviria;Reoviridae;Sedoreovirinae;Orbivirus	CAM57242.2	A_dry_2_TRINITY_DN411_c0_g1_i5	1.93e-15	87.9
Viruses;Riboviria;Reoviridae;Sedoreovirinae;Orbivirus	CAM57242.2	C_wet_2_TRINITY_DN178_c0_g2_i5	3.54e-15	87.9
Viruses;Riboviria;Reoviridae;Sedoreovirinae;Orbivirus	CAM57242.2	C_dry_1_TRINITY_DN14469_c0_g3_i1	3.61e-15	87.9
Viruses;Riboviria;Reoviridae;Sedoreovirinae;Orbivirus	CAM57242.2	C_wet_1_TRINITY_DN6467_c0_g1_i1	5.24e-14	84.2
Viruses;Riboviria;Reoviridae;Sedoreovirinae;Orbivirus	CAM57242.2	A_dry_3_TRINITY_DN3890_c0_g1_i1	1.64e-13	82.4
Viruses;Riboviria;Reoviridae;Sedoreovirinae;Orbivirus	CAM57242.2	A_dry_3_TRINITY_DN3890_c0_g1_i4	1.39e-13	82.4
Viruses;ssRNAviruses;ssRNAnegative-strandviruses;Bunyavirales;Nairoviridae;Orthonairovirus	ARB51468.1	C_dry_2_TRINITY_DN20684_c0_g1_i1	4.49e-13	80.5
Viruses;Riboviria;Reoviridae;Sedoreovirinae;Orbivirus	CAM57242.2	A_dry_3_TRINITY_DN14836_c0_g1_i1	5.83e-13	80.5
Viruses;Riboviria;Reoviridae;Sedoreovirinae;Orbivirus	CAM57242.2	A_dry_1_TRINITY_DN22345_c0_g1_i1	1.37e-12	78.7
Viruses;ssRNAviruses;ssRNApositive-strandviruses,noDNAstage;Picornavirales;Iflaviridae;Iflavirus	QEH61177.1	C_wet_3_TRINITY_DN7_c20_g1_i1	6.08e-12	76.8
Viruses;Riboviria;Negarnaviricota;Polyploviricotina;Ellioviricetes;Bunyavirales;Peribunyaviridae;Orthobunyavirus	AGM34029.1	C_dry_3_TRINITY_DN17998_c1_g1_i1	1.43e-11	75
Viruses;ssRNAviruses;ssRNApositive-strandviruses,noDNAstage;Picornavirales;Picornaviridae;Teschovirus	BAB32794.1	C_wet_2_TRINITY_DN2873_c0_g1_i2	4.64e-11	73.1
Viruses;ssRNAviruses;ssRNApositive-strandviruses,noDNAstage;Picornavirales;Secoviridae;Comovirinae;Fabavirus	NP_951030.1	A_dry_2_TRINITY_DN41169_c0_g1_i1	7.99e-11	73.1
Viruses;Riboviria;Reoviridae;Sedoreovirinae;Orbivirus	CAM57242.2	C_wet_3_TRINITY_DN6169_c0_g1_i9	9.76e-11	73.1
Viruses;ssRNAviruses;ssRNApositive-strandviruses,noDNAstage;Picornavirales;Secoviridae;Comovirinae;Fabavirus	NP_951030.1	C_dry_3_TRINITY_DN10793_c0_g1_i1	1.05e-10	73.1
Viruses;ssRNAviruses;ssRNApositive-strandviruses,noDNAstage;Picornavirales;Secoviridae;Comovirinae;Fabavirus	NP_951030.1	C_wet_3_TRINITY_DN9843_c0_g1_i1	1.28e-10	73.1
Viruses;Riboviria;Reoviridae;Sedoreovirinae;Orbivirus	CAM57242.2	A_wet_2_TRINITY_DN3496_c1_g1_i8	8.17e-11	73.1
Viruses;ssRNAviruses;ssRNApositive-strandviruses,noDNAstage;Picornavirales;Secoviridae;Comovirinae;Fabavirus	NP_951030.1	C_dry_2_TRINITY_DN170_c0_g1_i6	1.29e-10	73.1
Viruses;ssRNAviruses;ssRNApositive-strandviruses,noDNAstage;Picornavirales;Secoviridae;Comovirinae;Fabavirus	NP_951030.1	C_dry_2_TRINITY_DN170_c0_g1_i2	1.37e-10	73.1
Viruses;ssRNAviruses;ssRNApositive-strandviruses,noDNAstage;Picornavirales;Picornaviridae;Teschovirus	BAB32794.1	C_wet_2_TRINITY_DN11764_c0_g1_i3	1.1e-10	73.1
Viruses;ssRNAviruses;ssRNApositive-strandviruses,noDNAstage;Picornavirales;Secoviridae;Comovirinae;Fabavirus	NP_951030.1	A_dry_1_TRINITY_DN10027_c0_g1_i1	1.2e-10	73.1
Viruses;ssRNAviruses;ssRNApositive-strandviruses,noDNAstage;Picornavirales;Secoviridae;Comovirinae;Fabavirus	NP_951030.1	A_wet_3_TRINITY_DN1343_c0_g1_i2	1.05e-10	73.1
Viruses;ssRNAviruses;ssRNApositive-strandviruses,noDNAstage;Picornavirales;Secoviridae;Comovirinae;Fabavirus	NP_951030.1	A_wet_3_TRINITY_DN1343_c0_g1_i1	1.05e-10	73.1
Viruses;ssRNAviruses;ssRNApositive-strandviruses,noDNAstage;Picornavirales;Secoviridae;Comovirinae;Fabavirus	NP_951030.1	A_wet_1_TRINITY_DN2872_c0_g1_i1	1.07e-10	73.1
Viruses;ssRNAviruses;ssRNApositive-strandviruses,noDNAstage;Picornavirales;Picornaviridae;Teschovirus	BAB32794.1	C_wet_3_TRINITY_DN357_c0_g2_i7	1.24e-10	73.1
Viruses;ssRNAviruses;ssRNApositive-strandviruses,noDNAstage;Picornavirales;Picornaviridae;Teschovirus	BAB32794.1	C_wet_3_TRINITY_DN357_c0_g2_i6	1.07e-10	73.1
Viruses;ssRNAviruses;ssRNApositive-strandviruses,noDNAstage;Picornavirales;Picornaviridae;Teschovirus	BAB32794.1	C_wet_3_TRINITY_DN357_c0_g2_i1	1.24e-10	73.1
Viruses;ssRNAviruses;ssRNApositive-strandviruses,noDNAstage;Picornavirales;Picornaviridae;Teschovirus	BAB32794.1	C_wet_3_TRINITY_DN357_c0_g2_i8	1.24e-10	73.1
Viruses;ssRNAviruses;ssRNApositive-strandviruses,noDNAstage;Picornavirales;Picornaviridae;Teschovirus	BAB32794.1	C_wet_3_TRINITY_DN357_c0_g2_i3	1.24e-10	73.1
Viruses;ssRNAviruses;ssRNApositive-strandviruses,noDNAstage;Picornavirales;Picornaviridae;Teschovirus	BAB32794.1	A_dry_1_TRINITY_DN2853_c0_g3_i1	2.21e-10	71.3
Viruses;dsRNAviruses;Reoviridae;Sedoreovirinae;Orbivirus	ATW68818.1	C_dry_2_TRINITY_DN85252_c0_g1_i1	2.65e-10	71.3
Viruses;dsRNAviruses;Reoviridae;Sedoreovirinae;Orbivirus	ATW68818.1	C_dry_2_TRINITY_DN21148_c0_g1_i1	2.88e-10	71.3
Viruses;dsRNAviruses;Reoviridae;Sedoreovirinae;Orbivirus	ATW68818.1	A_dry_2_TRINITY_DN23567_c0_g1_i1	2.78e-10	71.3
Viruses;ssRNAviruses;ssRNApositive-strandviruses,noDNAstage;Picornavirales;Picornaviridae;Teschovirus	BAB32794.1	C_wet_3_TRINITY_DN8843_c1_g1_i1	2.99e-10	71.3
Viruses;ssRNAviruses;ssRNAnegative-strandviruses;Bunyavirales;Nairoviridae;Orthonairovirus	ARB51468.1	C_wet_2_TRINITY_DN13661_c0_g1_i1	2.82e-10	71.3
Viruses;ssRNAviruses;ssRNApositive-strandviruses,noDNAstage;Picornavirales;Secoviridae;Comovirinae;Fabavirus	NP_951030.1	A_dry_2_TRINITY_DN5364_c0_g1_i5	4.78e-10	71.3
Viruses;ssRNAviruses;ssRNApositive-strandviruses,noDNAstage;Picornavirales;Picornaviridae;Teschovirus	BAB32794.1	A_wet_1_TRINITY_DN1801_c0_g2_i3	3.14e-10	71.3
Viruses;ssRNAviruses;ssRNApositive-strandviruses,noDNAstage;Picornavirales;Picornaviridae;Teschovirus	BAB32794.1	A_dry_3_TRINITY_DN23211_c0_g2_i1	2.65e-10	71.3
Viruses;ssRNAviruses;ssRNApositive-strandviruses,noDNAstage;Picornavirales;Picornaviridae;Teschovirus	BAB32794.1	A_wet_1_TRINITY_DN18215_c0_g1_i1	3.44e-10	71.3
Viruses;ssRNAviruses;ssRNApositive-strandviruses,noDNAstage;Picornavirales;Picornaviridae;Teschovirus	BAB32794.1	A_dry_1_TRINITY_DN2853_c0_g3_i2	3.36e-10	71.3
Viruses;ssRNAviruses;ssRNApositive-strandviruses,noDNAstage;Picornavirales;Secoviridae;Comovirinae;Fabavirus	NP_951030.1	C_wet_1_TRINITY_DN4304_c0_g1_i3	4.9e-10	71.3
Viruses;ssRNAviruses;ssRNApositive-strandviruses,noDNAstage;Picornavirales;Picornaviridae;Teschovirus	BAB32794.1	A_dry_3_TRINITY_DN15513_c1_g1_i1	2.23e-10	71.3
Viruses;ssRNAviruses;ssRNApositive-strandviruses,noDNAstage;Picornavirales;Secoviridae;Comovirinae;Fabavirus	NP_951030.1	C_dry_2_TRINITY_DN170_c0_g1_i1	4.93e-10	71.3
Viruses;ssRNAviruses;ssRNApositive-strandviruses,noDNAstage;Picornavirales;Picornaviridae;Teschovirus	BAB32794.1	C_wet_2_TRINITY_DN6348_c0_g2_i1	2.19e-10	71.3
Viruses;ssRNAviruses;ssRNApositive-strandviruses,noDNAstage;Picornavirales;Picornaviridae;Teschovirus	BAB32794.1	A_dry_1_TRINITY_DN13855_c0_g1_i1	3.85e-10	71.3
Viruses;Riboviria;Negarnaviricota;Polyploviricotina;Ellioviricetes;Bunyavirales;Peribunyaviridae;Orthobunyavirus	AGM34029.1	C_dry_2_TRINITY_DN2032_c0_g1_i3	8.84e-31	139
Viruses;ssRNAviruses;ssRNApositive-strandviruses,noDNAstage;Picornavirales;Secoviridae;Comovirinae;Fabavirus	NP_951030.1	C_dry_1_TRINITY_DN315040_c0_g1_i1	1.47e-09	69.4
Viruses;ssRNAviruses;ssRNApositive-strandviruses,noDNAstage;Picornavirales;Secoviridae;Comovirinae;Fabavirus	NP_951030.1	C_dry_3_TRINITY_DN12970_c0_g3_i1	1.79e-09	69.4
Viruses;dsRNAviruses;Reoviridae;Sedoreovirinae;Orbivirus	ATW68818.1	A_wet_3_TRINITY_DN10298_c0_g1_i1	9.05e-10	69.4
Viruses;dsRNAviruses;Reoviridae;Sedoreovirinae;Orbivirus	ATW68818.1	C_dry_1_TRINITY_DN36036_c0_g1_i2	1.14e-09	69.4
Viruses;ssRNAviruses;ssRNApositive-strandviruses,noDNAstage;Picornavirales;Secoviridae;Comovirinae;Fabavirus	NP_951030.1	C_dry_2_TRINITY_DN12495_c0_g1_i1	1.71e-09	69.4
Viruses;ssRNAviruses;ssRNApositive-strandviruses,noDNAstage;Picornavirales;Secoviridae;Comovirinae;Fabavirus	NP_951030.1	C_wet_1_TRINITY_DN249783_c0_g1_i1	1.72e-09	69.4
Viruses;ssRNAviruses;ssRNApositive-strandviruses,noDNAstage;Picornavirales;Secoviridae;Comovirinae;Fabavirus	NP_951030.1	C_dry_1_TRINITY_DN5327_c0_g1_i2	1.56e-09	69.4
Viruses;Riboviria;Reoviridae;Sedoreovirinae;Orbivirus	CAM57242.2	C_wet_2_TRINITY_DN228_c0_g2_i2	1.31e-09	69.4
Viruses;dsRNAviruses;Reoviridae;Sedoreovirinae;Orbivirus	ATW68818.1	C_dry_2_TRINITY_DN6845_c0_g3_i1	1.15e-09	69.4
Viruses;dsRNAviruses;Reoviridae;Sedoreovirinae;Orbivirus	ATW68818.1	C_wet_3_TRINITY_DN584_c0_g1_i3	1.44e-09	69.4
Viruses;ssRNAviruses;ssRNApositive-strandviruses,noDNAstage;Picornavirales;Picornaviridae;Teschovirus	BAB32794.1	A_wet_3_TRINITY_DN3_c0_g1_i24	1.7e-09	69.4
Viruses;Riboviria;Reoviridae;Sedoreovirinae;Orbivirus	CAM57242.2	C_wet_2_TRINITY_DN228_c0_g2_i11	7.76e-10	69.4
Viruses;dsRNAviruses;Hypoviridae;Hypovirus;unclassifiedHypovirus	AHE13861.1	C_dry_2_TRINITY_DN973_c2_g1_i7	1.56e-09	69.4
Viruses;dsRNAviruses;Hypoviridae;Hypovirus;unclassifiedHypovirus	AHE13861.1	A_dry_3_TRINITY_DN4053_c0_g2_i5	8.75e-10	69.4
Viruses;dsRNAviruses;Hypoviridae;Hypovirus;unclassifiedHypovirus	AHE13861.1	C_dry_2_TRINITY_DN973_c2_g1_i15	1.54e-09	69.4
Viruses;dsRNAviruses;Hypoviridae;Hypovirus;unclassifiedHypovirus	AHE13861.1	A_wet_3_TRINITY_DN2184_c0_g1_i8	7.5e-10	69.4
Viruses;ssRNAviruses;ssRNApositive-strandviruses,noDNAstage;Tombusviridae;Pelarspovirus;unclassifiedPelarspovirus	AXN91182.1	A_dry_1_TRINITY_DN299025_c0_g1_i1	2.19e-09	67.6
Viruses;dsRNAviruses;Reoviridae;Sedoreovirinae;Orbivirus	AXF35757.1	C_dry_1_TRINITY_DN23165_c0_g1_i1	5.15e-09	67.6
Viruses;dsRNAviruses;Reoviridae;Sedoreovirinae;Orbivirus	AXF35757.1	A_wet_1_TRINITY_DN147553_c0_g1_i1	3.92e-09	67.6
Viruses;ssRNAviruses;ssRNApositive-strandviruses,noDNAstage;Picornavirales;Secoviridae;Comovirinae;Fabavirus	NP_951030.1	A_wet_3_TRINITY_DN3728_c0_g1_i4	3.36e-09	67.6
Viruses;dsRNAviruses;Reoviridae;Sedoreovirinae;Orbivirus	AXF35757.1	A_wet_2_TRINITY_DN15472_c0_g1_i2	4.02e-09	67.6
Viruses;Riboviria;Reoviridae;Sedoreovirinae;Orbivirus	CAM57242.2	C_wet_1_TRINITY_DN138004_c0_g1_i1	4.76e-09	67.6
Viruses;Riboviria;Negarnaviricota;Polyploviricotina;Ellioviricetes;Bunyavirales;Hantaviridae;Mammantavirinae;Orthohantavirus	ACT68340.1	C_wet_3_TRINITY_DN6312_c0_g1_i9	1.66e-08	65.8
Viruses;Riboviria;Narnaviridae;Mitovirus;unclassifiedMitovirus	QDH87218.1	C_wet_1_TRINITY_DN38087_c1_g1_i1	4.17e-08	65.8
Viruses;dsRNAviruses;Reoviridae;Sedoreovirinae;Orbivirus	ATW68818.1	A_dry_2_TRINITY_DN21368_c0_g1_i1	1.17e-08	65.8
Viruses;dsRNAviruses;Reoviridae;Sedoreovirinae;Orbivirus	AXF35757.1	A_wet_3_TRINITY_DN7322_c0_g1_i4	1.09e-08	65.8
Viruses;Riboviria;Narnaviridae;Mitovirus;unclassifiedMitovirus	NP_001012452.1	C_dry_3_TRINITY_DN17224_c0_g2_i1	1.75e-08	65.8
Viruses;dsRNAviruses;Reoviridae;Sedoreovirinae;Orbivirus	ATW68818.1	A_dry_2_TRINITY_DN21368_c0_g2_i1	1.17e-08	65.8
Viruses;Riboviria;Reoviridae;Sedoreovirinae;Orbivirus	CAM57242.2	A_wet_1_TRINITY_DN18405_c0_g1_i1	2.5e-08	65.8
Viruses;Riboviria;Narnaviridae;Mitovirus;unclassifiedMitovirus	QDH87218.1	A_wet_2_TRINITY_DN135053_c0_g1_i1	3.49e-08	65.8
Viruses;Riboviria;Negarnaviricota;Polyploviricotina;Ellioviricetes;Bunyavirales;Hantaviridae;Mammantavirinae;Orthohantavirus	ACT68340.1	A_dry_3_TRINITY_DN13072_c0_g1_i1	1.6e-08	65.8
Viruses;ssRNAviruses;ssRNApositive-strandviruses,noDNAstage;Picornavirales;Picornaviridae;Teschovirus	BAB32794.1	A_dry_2_TRINITY_DN13832_c0_g1_i2	5.24e-08	63.9
Viruses;ssRNAviruses;ssRNApositive-strandviruses,noDNAstage;Picornavirales;Picornaviridae;Teschovirus	BAB32794.1	C_wet_3_TRINITY_DN10668_c0_g2_i1	1.23e-08	65.8
Viruses;Riboviria;Negarnaviricota;Polyploviricotina;Ellioviricetes;Bunyavirales;Hantaviridae;Mammantavirinae;Orthohantavirus	ACT68340.1	A_wet_2_TRINITY_DN829_c0_g1_i1	1.61e-08	65.8
Viruses;ssRNAviruses;ssRNApositive-strandviruses,noDNAstage;Picornavirales;Picornaviridae;Teschovirus	BAB32794.1	A_dry_2_TRINITY_DN5_c24_g1_i9	4.13e-08	63.9
Viruses;Riboviria;Reoviridae;Sedoreovirinae;Orbivirus	CAM57242.2	A_wet_2_TRINITY_DN13918_c0_g1_i1	1.8e-08	65.8
Viruses;ssRNAviruses;ssRNApositive-strandviruses,noDNAstage;Picornavirales;Picornaviridae;Teschovirus	BAB32794.1	A_wet_3_TRINITY_DN18867_c0_g2_i1	5.57e-08	63.9
Viruses;ssRNAviruses;ssRNApositive-strandviruses,noDNAstage;Picornavirales;Picornaviridae;Teschovirus	BAB32794.1	A_dry_1_TRINITY_DN1994_c0_g1_i6	4.44e-08	63.9
Viruses;Riboviria;Reoviridae;Sedoreovirinae;Orbivirus	CAM57242.2	A_wet_2_TRINITY_DN13918_c0_g1_i2	1.81e-08	65.8
Viruses;Riboviria;Negarnaviricota;Polyploviricotina;Ellioviricetes;Bunyavirales;Hantaviridae;Mammantavirinae;Orthohantavirus	ACT68340.1	C_dry_1_TRINITY_DN10173_c0_g1_i4	4.21e-08	63.9
Viruses;Riboviria;Negarnaviricota;Polyploviricotina;Ellioviricetes;Bunyavirales;Hantaviridae;Mammantavirinae;Orthohantavirus	ACT68340.1	C_dry_1_TRINITY_DN10173_c0_g1_i2	4.81e-08	63.9
Viruses;ssRNAviruses;ssRNApositive-strandviruses,noDNAstage;Picornavirales;Picornaviridae;Teschovirus	BAB32794.1	C_dry_1_TRINITY_DN34628_c0_g1_i1	5.15e-08	63.9
Viruses;ssRNAviruses;ssRNApositive-strandviruses,noDNAstage;Picornavirales;Picornaviridae;Teschovirus	BAB32794.1	C_wet_2_TRINITY_DN9278_c0_g1_i1	3.98e-07	62.1
Viruses;Riboviria;Negarnaviricota;Polyploviricotina;Ellioviricetes;Bunyavirales;Peribunyaviridae;Orthobunyavirus	AGM34029.1	C_dry_3_TRINITY_DN245016_c0_g1_i1	1.66e-07	62.1
Viruses;ssRNAviruses;ssRNApositive-strandviruses,noDNAstage;Picornavirales;Secoviridae;Comovirinae;Fabavirus	NP_951030.1	C_dry_2_TRINITY_DN37711_c0_g1_i1	6.75e-08	63.9
Viruses;ssRNAviruses;ssRNApositive-strandviruses,noDNAstage;Picornavirales;Secoviridae;Comovirinae;Fabavirus	NP_951030.1	A_dry_1_TRINITY_DN9004_c0_g2_i1	6.65e-08	63.9
Viruses;ssRNAviruses;ssRNApositive-strandviruses,noDNAstage;Picornavirales;Picornaviridae;Teschovirus	BAB32794.1	C_wet_2_TRINITY_DN9278_c0_g1_i2	3.98e-07	62.1
Viruses;ssRNAviruses;ssRNApositive-strandviruses,noDNAstage;Picornavirales;Secoviridae;Comovirinae;Fabavirus	NP_951030.1	A_wet_2_TRINITY_DN9518_c0_g1_i1	6.38e-08	63.9
Viruses;ssRNAviruses;ssRNApositive-strandviruses,noDNAstage;Picornavirales;Picornaviridae;Teschovirus	BAB32794.1	C_dry_1_TRINITY_DN7746_c0_g1_i2	5.83e-08	63.9
Viruses;Riboviria;Negarnaviricota;Polyploviricotina;Ellioviricetes;Bunyavirales;Hantaviridae;Mammantavirinae;Orthohantavirus	ACT68340.1	C_dry_3_TRINITY_DN540_c0_g1_i1	4.09e-08	63.9
Viruses;ssRNAviruses;ssRNApositive-strandviruses,noDNAstage;Picornavirales;Picornaviridae;Teschovirus	BAB32794.1	A_dry_1_TRINITY_DN11256_c0_g3_i1	7.05e-08	63.9
Viruses;ssRNAviruses;ssRNApositive-strandviruses,noDNAstage;Picornavirales;Picornaviridae;Teschovirus	BAB32794.1	C_dry_2_TRINITY_DN22042_c0_g1_i1	2.76e-07	62.1
Viruses;ssRNAviruses;ssRNApositive-strandviruses,noDNAstage;Picornavirales;Picornaviridae;Teschovirus	BAB32794.1	A_wet_2_TRINITY_DN10682_c0_g1_i2	2.7e-07	62.1
Viruses;ssRNAviruses;ssRNApositive-strandviruses,noDNAstage;Picornavirales;Picornaviridae;Teschovirus	BAB32794.1	C_wet_1_TRINITY_DN16283_c0_g1_i1	6.11e-08	63.9
Viruses;Riboviria;Negarnaviricota;Polyploviricotina;Ellioviricetes;Bunyavirales;Hantaviridae;Mammantavirinae;Orthohantavirus	ACT68340.1	A_wet_3_TRINITY_DN16748_c0_g1_i1	6.29e-08	63.9
Viruses;ssRNAviruses;ssRNApositive-strandviruses,noDNAstage;Picornavirales;Picornaviridae;Teschovirus	BAB32794.1	C_wet_3_TRINITY_DN7407_c0_g1_i1	2.8e-07	62.1
Viruses;ssRNAviruses;ssRNApositive-strandviruses,noDNAstage;Picornavirales;Picornaviridae;Teschovirus	BAB32794.1	A_wet_2_TRINITY_DN10682_c0_g1_i1	2.63e-07	62.1
Viruses;ssRNAviruses;ssRNApositive-strandviruses,noDNAstage;Picornavirales;Secoviridae;Comovirinae;Fabavirus	NP_951030.1	A_wet_3_TRINITY_DN5999_c0_g1_i1	7.71e-08	63.9
Viruses;Riboviria;Reoviridae;Sedoreovirinae;Orbivirus	CAM57242.2	C_wet_3_TRINITY_DN11825_c0_g1_i1	5.95e-08	63.9
Viruses;Riboviria;Negarnaviricota;Polyploviricotina;Ellioviricetes;Bunyavirales;Hantaviridae;Mammantavirinae;Orthohantavirus	ACT68340.1	A_wet_2_TRINITY_DN7236_c0_g1_i1	6.8e-08	63.9
Viruses;ssRNAviruses;ssRNApositive-strandviruses,noDNAstage;Picornavirales;Picornaviridae;Teschovirus	BAB32794.1	C_dry_2_TRINITY_DN5888_c0_g1_i3	8.03e-08	63.9
Viruses;ssRNAviruses;ssRNApositive-strandviruses,noDNAstage;Picornavirales;Picornaviridae;Teschovirus	BAB32794.1	A_wet_3_TRINITY_DN13585_c0_g1_i2	6.66e-08	63.9
Viruses;Riboviria;Negarnaviricota;Polyploviricotina;Ellioviricetes;Bunyavirales;Hantaviridae;Mammantavirinae;Orthohantavirus	ACT68340.1	A_wet_2_TRINITY_DN7236_c0_g1_i2	6.82e-08	63.9
Viruses;Riboviria;Negarnaviricota;Polyploviricotina;Ellioviricetes;Bunyavirales;Hantaviridae;Mammantavirinae;Orthohantavirus	ACT68340.1	A_wet_3_TRINITY_DN16748_c0_g1_i2	8.56e-08	63.9
Viruses;ssRNAviruses;ssRNApositive-strandviruses,noDNAstage;Picornavirales;Picornaviridae;Teschovirus	BAB32794.1	C_wet_2_TRINITY_DN10299_c0_g2_i2	4.12e-08	63.9
Viruses;ssRNAviruses;ssRNApositive-strandviruses,noDNAstage;Picornavirales;Picornaviridae;Teschovirus	BAB32794.1	A_dry_1_TRINITY_DN2_c31_g1_i5	4.72e-08	63.9
Viruses;ssRNAviruses;ssRNApositive-strandviruses,noDNAstage;Picornavirales;Picornaviridae;Teschovirus	BAB32794.1	A_wet_3_TRINITY_DN1343_c0_g3_i1	2.94e-07	62.1
Viruses;ssRNAviruses;ssRNApositive-strandviruses,noDNAstage;Picornavirales;Picornaviridae;Teschovirus	BAB32794.1	A_wet_3_TRINITY_DN1343_c0_g3_i2	3.01e-07	62.1
Viruses;ssRNAviruses;ssRNApositive-strandviruses,noDNAstage;Picornavirales;Picornaviridae;Teschovirus	BAB32794.1	C_dry_2_TRINITY_DN348_c0_g1_i7	4.41e-08	63.9
Viruses;ssRNAviruses;ssRNApositive-strandviruses,noDNAstage;Picornavirales;Picornaviridae;Teschovirus	BAB32794.1	A_wet_3_TRINITY_DN13585_c0_g1_i1	6.71e-08	63.9
Viruses;ssRNAviruses;ssRNApositive-strandviruses,noDNAstage;Picornavirales;Picornaviridae;Teschovirus	BAB32794.1	A_wet_3_TRINITY_DN2948_c0_g1_i6	4.09e-08	63.9
Viruses;ssRNAviruses;ssRNApositive-strandviruses,noDNAstage;Picornavirales;Picornaviridae;Teschovirus	BAB32794.1	A_dry_1_TRINITY_DN8342_c0_g1_i5	6.75e-08	63.9
Viruses;ssRNAviruses;ssRNApositive-strandviruses,noDNAstage;Picornavirales;Picornaviridae;Teschovirus	BAB32794.1	C_wet_2_TRINITY_DN228_c0_g1_i4	6.21e-08	63.9
Viruses;ssRNAviruses;ssRNApositive-strandviruses,noDNAstage;Picornavirales;Picornaviridae;Teschovirus	BAB32794.1	C_wet_2_TRINITY_DN228_c0_g1_i10	5.1e-08	63.9
Viruses;ssRNAviruses;ssRNApositive-strandviruses,noDNAstage;Picornavirales;Picornaviridae;Teschovirus	BAB32794.1	A_dry_1_TRINITY_DN8767_c0_g2_i3	6.43e-08	63.9
Viruses;ssRNAviruses;ssRNApositive-strandviruses,noDNAstage;Picornavirales;Picornaviridae;Teschovirus	BAB32794.1	C_dry_2_TRINITY_DN348_c0_g1_i11	5.17e-08	63.9
Viruses;ssRNAviruses;ssRNApositive-strandviruses,noDNAstage;Picornavirales;Picornaviridae;Teschovirus	BAB32794.1	C_dry_2_TRINITY_DN348_c0_g1_i2	5.15e-08	63.9
Viruses;ssRNAviruses;ssRNApositive-strandviruses,noDNAstage;Picornavirales;Picornaviridae;Teschovirus	BAB32794.1	C_dry_2_TRINITY_DN155_c1_g1_i1	6.83e-08	63.9
Viruses;ssRNAviruses;ssRNApositive-strandviruses,noDNAstage;Picornavirales;Picornaviridae;Teschovirus	BAB32794.1	A_dry_1_TRINITY_DN8342_c0_g1_i8	6.75e-08	63.9
Viruses;ssRNAviruses;ssRNApositive-strandviruses,noDNAstage;Picornavirales;Picornaviridae;Teschovirus	BAB32794.1	C_dry_2_TRINITY_DN348_c0_g1_i6	7.12e-08	63.9
Viruses;ssRNAviruses;ssRNApositive-strandviruses,noDNAstage;Picornavirales;Secoviridae;Comovirinae;Fabavirus	NP_951030.1	A_dry_2_TRINITY_DN26023_c1_g1_i1	1.47e-07	62.1
Viruses;ssRNAviruses;ssRNApositive-strandviruses,noDNAstage;Picornavirales;Secoviridae;Comovirinae;Fabavirus	NP_951030.1	A_dry_1_TRINITY_DN182631_c0_g1_i1	2.46e-07	62.1
Viruses;ssRNAviruses;ssRNApositive-strandviruses,noDNAstage;Picornavirales;Picornaviridae;Teschovirus	BAB32794.1	A_wet_2_TRINITY_DN1810_c0_g1_i5	1.24e-07	62.1
Viruses;ssRNAviruses;ssRNApositive-strandviruses,noDNAstage;Picornavirales;Secoviridae;Comovirinae;Fabavirus	NP_951030.1	A_wet_3_TRINITY_DN6713_c0_g3_i2	2.08e-07	62.1
Viruses;ssRNAviruses;ssRNApositive-strandviruses,noDNAstage;Picornavirales;Secoviridae;Comovirinae;Fabavirus	NP_951030.1	C_wet_3_TRINITY_DN1609_c1_g1_i1	2.32e-07	62.1
Viruses;ssRNAviruses;ssRNApositive-strandviruses,noDNAstage;Picornavirales;Secoviridae;Comovirinae;Fabavirus	NP_951030.1	C_wet_1_TRINITY_DN5907_c0_g1_i3	2.86e-07	62.1
Viruses;ssRNAviruses;ssRNApositive-strandviruses,noDNAstage;Picornavirales;Secoviridae;Comovirinae;Fabavirus	NP_951030.1	C_dry_3_TRINITY_DN4501_c1_g1_i1	1.4e-07	62.1
Viruses;ssRNAviruses;ssRNApositive-strandviruses,noDNAstage;Picornavirales;Secoviridae;Comovirinae;Fabavirus	NP_951030.1	A_dry_1_TRINITY_DN7418_c0_g1_i16	2.82e-07	62.1
Viruses;ssRNAviruses;ssRNApositive-strandviruses,noDNAstage;Picornavirales;Secoviridae;Comovirinae;Fabavirus	NP_951030.1	C_dry_1_TRINITY_DN15017_c0_g1_i2	1.67e-07	62.1
Viruses;ssRNAviruses;ssRNApositive-strandviruses,noDNAstage;Picornavirales;Secoviridae;Comovirinae;Fabavirus	NP_951030.1	C_dry_1_TRINITY_DN54_c1_g2_i1	2.01e-07	62.1
Viruses;ssRNAviruses;ssRNAnegative-strandviruses;Bunyavirales;Nairoviridae;Orthonairovirus	ARB51468.1	A_dry_1_TRINITY_DN1042_c0_g1_i6	2.11e-25	121
Viruses;ssRNAviruses;ssRNApositive-strandviruses,noDNAstage;Closteroviridae;Ampelovirus	AAF22738.1	A_dry_1_TRINITY_DN111037_c0_g1_i1	6.04e-07	60.2
Viruses;ssRNAviruses;ssRNApositive-strandviruses,noDNAstage;Closteroviridae;Ampelovirus	AAF22738.1	A_dry_2_TRINITY_DN15043_c0_g3_i1	1.07e-06	60.2
Viruses;ssRNAviruses;ssRNApositive-strandviruses,noDNAstage;Closteroviridae;Ampelovirus	AAF22738.1	C_dry_1_TRINITY_DN9544_c0_g3_i1	4.49e-07	60.2
Viruses;ssRNAviruses;ssRNApositive-strandviruses,noDNAstage;Closteroviridae;Ampelovirus	AAF22738.1	A_dry_1_TRINITY_DN3873_c1_g1_i1	5.94e-07	60.2
Viruses;ssRNAviruses;ssRNApositive-strandviruses,noDNAstage;Closteroviridae;Ampelovirus	AAF22738.1	A_wet_3_TRINITY_DN9372_c0_g3_i1	8.4e-07	60.2
Viruses;ssRNAviruses;ssRNApositive-strandviruses,noDNAstage;Picornavirales;Picornaviridae;Teschovirus	BAB32794.1	A_wet_1_TRINITY_DN24508_c0_g1_i1	7.72e-07	60.2
Viruses;ssRNAviruses;ssRNApositive-strandviruses,noDNAstage;Picornavirales;Secoviridae;Comovirinae;Fabavirus	NP_951030.1	A_dry_1_TRINITY_DN7418_c0_g1_i12	1.04e-06	60.2
Viruses;ssRNAviruses;ssRNApositive-strandviruses,noDNAstage;Picornavirales;Picornaviridae;Teschovirus	BAB32794.1	C_wet_2_TRINITY_DN2983_c0_g1_i8	8.04e-07	60.2
Viruses;ssRNAviruses;ssRNAnegative-strandviruses;Negarnaviricota;Haploviricotina;Monjiviricetes;Mononegavirales;Paramyxoviridae;Respirovirus	AWD84835.1	A_dry_2_TRINITY_DN24397_c0_g1_i1	4.65e-07	60.2
Viruses;ssRNAviruses;ssRNApositive-strandviruses,noDNAstage;Picornavirales;Picornaviridae;Teschovirus	BAB32794.1	C_wet_1_TRINITY_DN23319_c0_g1_i1	8.4e-07	60.2
Viruses;ssRNAviruses;ssRNApositive-strandviruses,noDNAstage;Picornavirales;Picornaviridae;Teschovirus	BAB32794.1	C_wet_2_TRINITY_DN2983_c0_g1_i5	9.91e-07	60.2
Viruses;ssRNAviruses;ssRNAnegative-strandviruses;Negarnaviricota;Haploviricotina;Monjiviricetes;Mononegavirales;Paramyxoviridae;Respirovirus	AWD84835.1	A_dry_2_TRINITY_DN8029_c0_g1_i1	8.36e-07	60.2
Viruses;ssRNAviruses;ssRNApositive-strandviruses,noDNAstage;Picornavirales;Picornaviridae;Teschovirus	BAB32794.1	A_wet_2_TRINITY_DN3183_c0_g2_i2	9.22e-07	60.2
Viruses;ssRNAviruses;ssRNApositive-strandviruses,noDNAstage;Picornavirales;Picornaviridae;Teschovirus	BAB32794.1	C_wet_2_TRINITY_DN2983_c0_g1_i3	9.97e-07	60.2
Viruses;ssRNAviruses;ssRNApositive-strandviruses,noDNAstage;Picornavirales;Picornaviridae;Teschovirus	BAB32794.1	A_wet_1_TRINITY_DN10740_c0_g2_i1	4.39e-07	60.2
Viruses;ssRNAviruses;ssRNApositive-strandviruses,noDNAstage;Picornavirales;Picornaviridae;Teschovirus	BAB32794.1	A_wet_1_TRINITY_DN120_c0_g1_i5	8.78e-07	60.2
Viruses;ssRNAviruses;ssRNAnegative-strandviruses;Bunyavirales;Nairoviridae;Orthonairovirus	ARB51468.1	C_dry_3_TRINITY_DN1359_c1_g1_i1	2.34e-24	117
Viruses;ssRNAviruses;ssRNAnegative-strandviruses;Bunyavirales;Nairoviridae;Orthonairovirus	ARB51468.1	C_wet_1_TRINITY_DN2902_c0_g5_i1	3.06e-24	117
Viruses;Riboviria;Reoviridae;Sedoreovirinae;Orbivirus	CAM57242.2	C_dry_1_TRINITY_DN14166_c0_g1_i1	1.29e-06	58.4
Viruses;Riboviria;Botourmiaviridae;Magoulivirus;Rhizoctoniamagoulivirus1	ALD89131.1	A_dry_2_TRINITY_DN318211_c0_g1_i1	1.44e-06	58.4
Viruses;Riboviria;Reoviridae;Sedoreovirinae;Orbivirus	CAM57242.2	A_dry_2_TRINITY_DN17380_c0_g1_i1	2.6e-06	58.4
Viruses;ssRNAviruses;ssRNApositive-strandviruses,noDNAstage;Picornavirales;Secoviridae;Comovirinae;Fabavirus	NP_951030.1	A_wet_3_TRINITY_DN40184_c0_g1_i1	2.64e-06	58.4
Viruses;ssRNAviruses;ssRNApositive-strandviruses,noDNAstage;Picornavirales;Secoviridae;Comovirinae;Fabavirus	NP_951030.1	A_dry_2_TRINITY_DN1038_c2_g1_i2	2.2e-06	58.4
Viruses;ssRNAviruses;ssRNApositive-strandviruses,noDNAstage;Picornavirales;Secoviridae;Comovirinae;Fabavirus	NP_951030.1	C_wet_2_TRINITY_DN31718_c0_g1_i1	2.59e-06	58.4
Viruses;ssRNAviruses;ssRNApositive-strandviruses,noDNAstage;Picornavirales;Picornaviridae;Teschovirus	BAB32794.1	A_dry_1_TRINITY_DN24643_c0_g1_i1	1.69e-06	58.4
Viruses;ssRNAviruses;ssRNApositive-strandviruses,noDNAstage;Picornavirales;Picornaviridae;Teschovirus	BAB32794.1	A_wet_3_TRINITY_DN35931_c0_g1_i2	2.33e-06	58.4
Viruses;ssRNAviruses;ssRNApositive-strandviruses,noDNAstage;Picornavirales;Picornaviridae;Teschovirus	BAB32794.1	A_dry_2_TRINITY_DN54385_c0_g1_i1	2.25e-06	58.4
Viruses;ssRNAviruses;ssRNApositive-strandviruses,noDNAstage;Picornavirales;Secoviridae;Comovirinae;Fabavirus	NP_951030.1	C_wet_1_TRINITY_DN943_c2_g1_i1	1.59e-06	58.4
Viruses;ssRNAviruses;ssRNApositive-strandviruses,noDNAstage;Picornavirales;Picornaviridae;Teschovirus	BAB32794.1	A_dry_3_TRINITY_DN135294_c0_g1_i1	2.77e-06	58.4
Viruses;ssRNAviruses;ssRNApositive-strandviruses,noDNAstage;Picornavirales;Secoviridae;Comovirinae;Fabavirus	NP_951030.1	C_dry_1_TRINITY_DN1031_c0_g1_i9	1.74e-06	58.4
Viruses;ssRNAviruses;ssRNApositive-strandviruses,noDNAstage;Picornavirales;Picornaviridae;Teschovirus	BAB32794.1	A_dry_1_TRINITY_DN24643_c0_g1_i3	3.1e-06	58.4
Viruses;ssRNAviruses;ssRNApositive-strandviruses,noDNAstage;Picornavirales;Secoviridae;Comovirinae;Fabavirus	NP_951030.1	C_dry_2_TRINITY_DN11098_c0_g2_i1	2.44e-06	58.4
Viruses;ssRNAviruses;ssRNApositive-strandviruses,noDNAstage;Picornavirales;Secoviridae;Comovirinae;Fabavirus	NP_951030.1	A_dry_2_TRINITY_DN3069_c0_g1_i1	2.73e-06	58.4
Viruses;ssRNAviruses;ssRNApositive-strandviruses,noDNAstage;Picornavirales;Secoviridae;Comovirinae;Fabavirus	NP_951030.1	A_dry_3_TRINITY_DN2144_c0_g1_i7	2.23e-06	58.4
Viruses;ssRNAviruses;ssRNApositive-strandviruses,noDNAstage;Picornavirales;Secoviridae;Comovirinae;Fabavirus	NP_951030.1	A_dry_1_TRINITY_DN1449_c0_g1_i9	2.3e-06	58.4
Viruses;ssRNAviruses;ssRNApositive-strandviruses,noDNAstage;Picornavirales;Secoviridae;Comovirinae;Fabavirus	NP_951030.1	A_dry_3_TRINITY_DN2144_c0_g1_i3	2.26e-06	58.4
Viruses;ssRNAviruses;ssRNApositive-strandviruses,noDNAstage;Picornavirales;Secoviridae;Comovirinae;Fabavirus	NP_951030.1	C_wet_1_TRINITY_DN11085_c0_g1_i1	1.97e-06	58.4
Viruses;ssRNAviruses;ssRNApositive-strandviruses,noDNAstage;Picornavirales;Picornaviridae;Teschovirus	BAB32794.1	C_dry_2_TRINITY_DN44694_c0_g1_i2	3.22e-06	58.4
Viruses;ssRNAviruses;ssRNApositive-strandviruses,noDNAstage;Picornavirales;Picornaviridae;Teschovirus	BAB32794.1	A_wet_3_TRINITY_DN303739_c0_g1_i1	3.58e-06	58.4
Viruses;ssRNAviruses;ssRNApositive-strandviruses,noDNAstage;Picornavirales;Secoviridae;Comovirinae;Fabavirus	NP_951030.1	C_wet_1_TRINITY_DN16724_c0_g1_i1	1.59e-06	58.4
Viruses;ssRNAviruses;ssRNApositive-strandviruses,noDNAstage;Picornavirales;Picornaviridae;Teschovirus	BAB32794.1	C_dry_1_TRINITY_DN7756_c0_g1_i3	3.35e-06	58.4
Viruses;ssRNAviruses;ssRNApositive-strandviruses,noDNAstage;Picornavirales;Picornaviridae;Teschovirus	BAB32794.1	A_wet_1_TRINITY_DN6452_c0_g1_i1	3.48e-06	58.4
Viruses;ssRNAviruses;ssRNApositive-strandviruses,noDNAstage;Picornavirales;Secoviridae;Comovirinae;Fabavirus	NP_951030.1	A_dry_1_TRINITY_DN1449_c0_g1_i5	2.34e-06	58.4
Viruses;ssRNAviruses;ssRNApositive-strandviruses,noDNAstage;Picornavirales;Picornaviridae;Teschovirus	BAB32794.1	C_dry_1_TRINITY_DN7756_c0_g1_i2	3.77e-06	58.4
Viruses;ssRNAviruses;ssRNApositive-strandviruses,noDNAstage;Picornavirales;Picornaviridae;Teschovirus	BAB32794.1	A_dry_1_TRINITY_DN24643_c0_g1_i2	3.61e-06	58.4
Viruses;ssRNAviruses;ssRNApositive-strandviruses,noDNAstage;Picornavirales;Secoviridae;Comovirinae;Fabavirus	NP_951030.1	A_dry_1_TRINITY_DN1449_c0_g1_i12	2.52e-06	58.4
Viruses;ssRNAviruses;ssRNApositive-strandviruses,noDNAstage;Picornavirales;Secoviridae;Comovirinae;Fabavirus	NP_951030.1	C_dry_1_TRINITY_DN1031_c0_g1_i7	2.01e-06	58.4
Viruses;ssRNAviruses;ssRNApositive-strandviruses,noDNAstage;Picornavirales;Secoviridae;Comovirinae;Fabavirus	NP_951030.1	A_wet_1_TRINITY_DN2619_c0_g1_i3	4.52e-06	58.4
Viruses;ssRNAviruses;ssRNApositive-strandviruses,noDNAstage;Picornavirales;Picornaviridae;Teschovirus	BAB32794.1	C_dry_1_TRINITY_DN7756_c0_g1_i1	3.28e-06	58.4
Viruses;ssRNAviruses;ssRNApositive-strandviruses,noDNAstage;Picornavirales;Secoviridae;Comovirinae;Fabavirus	NP_951030.1	C_wet_1_TRINITY_DN5907_c0_g1_i1	3.36e-06	58.4
Viruses;ssRNAviruses;ssRNApositive-strandviruses,noDNAstage;Picornavirales;Picornaviridae;Teschovirus	BAB32794.1	C_dry_3_TRINITY_DN16869_c0_g1_i3	3.62e-06	58.4
Viruses;ssRNAviruses;ssRNApositive-strandviruses,noDNAstage;Picornavirales;Secoviridae;Comovirinae;Fabavirus	NP_951030.1	A_dry_1_TRINITY_DN9697_c0_g1_i8	5.36e-06	58.4
Viruses;ssRNAviruses;ssRNApositive-strandviruses,noDNAstage;Picornavirales;Secoviridae;Comovirinae;Fabavirus	NP_951030.1	C_dry_3_TRINITY_DN1197_c0_g1_i2	2.22e-06	58.4
Viruses;ssRNAviruses;ssRNApositive-strandviruses,noDNAstage;Picornavirales;Secoviridae;Comovirinae;Fabavirus	NP_951030.1	A_dry_1_TRINITY_DN1449_c0_g1_i8	2.52e-06	58.4
Viruses;ssRNAviruses;ssRNApositive-strandviruses,noDNAstage;Picornavirales;Picornaviridae;Teschovirus	BAB32794.1	C_dry_3_TRINITY_DN16869_c0_g1_i2	3.68e-06	58.4
Viruses;ssRNAviruses;ssRNApositive-strandviruses,noDNAstage;Picornavirales;Secoviridae;Comovirinae;Fabavirus	NP_951030.1	C_dry_1_TRINITY_DN1031_c0_g1_i5	1.74e-06	58.4
Viruses;ssRNAviruses;ssRNApositive-strandviruses,noDNAstage;Picornavirales;Picornaviridae;Teschovirus	BAB32794.1	C_dry_3_TRINITY_DN16869_c0_g1_i1	4.13e-06	58.4
Viruses;ssRNAviruses;ssRNApositive-strandviruses,noDNAstage;Picornavirales;Secoviridae;Comovirinae;Fabavirus	NP_951030.1	A_wet_1_TRINITY_DN14472_c0_g2_i3	2.16e-06	58.4
Viruses;ssRNAviruses;ssRNApositive-strandviruses,noDNAstage;Picornavirales;Secoviridae;Comovirinae;Fabavirus	NP_951030.1	A_dry_1_TRINITY_DN9697_c0_g1_i15	5.36e-06	58.4
Viruses;ssRNAviruses;ssRNApositive-strandviruses,noDNAstage;Picornavirales;Picornaviridae;Teschovirus	BAB32794.1	C_dry_2_TRINITY_DN1532_c0_g1_i7	4.03e-06	58.4
Viruses;ssRNAviruses;ssRNAnegative-strandviruses;Bunyavirales;Nairoviridae;Orthonairovirus	ARB51468.1	A_dry_1_TRINITY_DN7468_c0_g1_i1	1.34e-23	115
Viruses;ssRNAviruses;ssRNApositive-strandviruses,noDNAstage;Picornavirales;Secoviridae;Comovirinae;Fabavirus	NP_951030.1	A_dry_3_TRINITY_DN2144_c0_g1_i6	2.25e-06	58.4
Viruses;ssRNAviruses;ssRNApositive-strandviruses,noDNAstage;Picornavirales;Secoviridae;Comovirinae;Fabavirus	NP_951030.1	C_dry_3_TRINITY_DN18493_c0_g1_i1	1.62e-06	58.4
Viruses;ssRNAviruses;ssRNAnegative-strandviruses;Bunyavirales;Nairoviridae;Orthonairovirus	ARB51468.1	C_wet_3_TRINITY_DN12312_c0_g1_i1	1.25e-23	115
Viruses;ssRNAviruses;ssRNApositive-strandviruses,noDNAstage;Picornavirales;Picornaviridae;Teschovirus	BAB32794.1	C_dry_2_TRINITY_DN1532_c0_g1_i4	3.52e-06	58.4
Viruses;ssRNAviruses;ssRNApositive-strandviruses,noDNAstage;Picornavirales;Secoviridae;Comovirinae;Fabavirus	NP_951030.1	C_wet_2_TRINITY_DN354_c0_g1_i8	2.44e-06	58.4
Viruses;ssRNAviruses;ssRNAnegative-strandviruses;Bunyavirales;Nairoviridae;Orthonairovirus	ARB51468.1	A_dry_1_TRINITY_DN17812_c0_g3_i1	4.68e-23	113
Viruses;ssRNAviruses;ssRNApositive-strandviruses,noDNAstage;Picornavirales;Picornaviridae;Teschovirus	BAB32794.1	A_dry_1_TRINITY_DN36413_c0_g1_i1	9.37e-06	56.5
Viruses;ssRNAviruses;ssRNAnegative-strandviruses;Bunyavirales;Nairoviridae;Orthonairovirus	ARB51468.1	C_dry_1_TRINITY_DN26591_c0_g1_i1	2.77e-22	111
Viruses;Riboviria;Narnaviridae;Mitovirus;unclassifiedMitovirus	QDH87218.1	C_wet_2_TRINITY_DN5307_c0_g1_i3	9.58e-39	165
Viruses;Riboviria;Narnaviridae;Mitovirus;unclassifiedMitovirus	QDH87218.1	C_wet_2_TRINITY_DN5307_c0_g1_i1	9.09e-39	165
Viruses;ssRNAviruses;ssRNApositive-strandviruses,noDNAstage;Picornavirales;Secoviridae;Comovirinae;Fabavirus	NP_951030.1	A_wet_1_TRINITY_DN1597_c0_g2_i1	9.62e-06	56.5
Viruses;ssRNAviruses;ssRNApositive-strandviruses,noDNAstage;Picornavirales;Picornaviridae;Teschovirus	BAB32794.1	A_dry_1_TRINITY_DN36413_c0_g1_i2	9.37e-06	56.5
Viruses;ssRNAviruses;ssRNAnegative-strandviruses;Bunyavirales;Nairoviridae;Orthonairovirus	ARB51468.1	C_wet_3_TRINITY_DN5387_c0_g1_i8	1.36e-22	111
Viruses;ssRNAviruses;ssRNAnegative-strandviruses;Bunyavirales;Nairoviridae;Orthonairovirus	ARB51468.1	C_wet_3_TRINITY_DN5387_c0_g1_i16	1.6e-22	111
Viruses;ssRNAviruses;ssRNAnegative-strandviruses;Bunyavirales;Nairoviridae;Orthonairovirus	ARB51468.1	A_wet_3_TRINITY_DN1158_c0_g1_i10	6.29e-21	106
Viruses;ssRNAviruses;ssRNAnegative-strandviruses;Bunyavirales;Nairoviridae;Orthonairovirus	ARB51468.1	C_dry_3_TRINITY_DN1725_c0_g1_i12	7.4e-21	106
Viruses;ssRNAviruses;ssRNAnegative-strandviruses;Bunyavirales;Nairoviridae;Orthonairovirus	ARB51468.1	C_dry_2_TRINITY_DN42373_c0_g1_i1	9.28e-20	102
Viruses;ssRNAviruses;ssRNAnegative-strandviruses;Bunyavirales;Nairoviridae;Orthonairovirus	ARB51468.1	C_dry_3_TRINITY_DN73_c15_g1_i2	9.12e-20	102
Viruses;ssRNAviruses;ssRNAnegative-strandviruses;Bunyavirales;Nairoviridae;Orthonairovirus	ARB51468.1	C_dry_3_TRINITY_DN73_c15_g1_i1	9.18e-20	102
Viruses;ssRNAviruses;ssRNAnegative-strandviruses;Bunyavirales;Nairoviridae;Orthonairovirus	ARB51468.1	C_dry_3_TRINITY_DN852_c0_g1_i12	4.62e-19	100
Viruses;ssRNAviruses;ssRNApositive-strandviruses,noDNAstage;Picornavirales;Secoviridae;Comovirinae;Fabavirus	NP_951030.1	C_wet_3_TRINITY_DN9975_c0_g2_i2	1.64e-18	99
Viruses;Riboviria;Reoviridae;Sedoreovirinae;Orbivirus	CAM57242.2	A_dry_2_TRINITY_DN411_c0_g1_i8	3.21e-18	97.1
Viruses;Riboviria;Reoviridae;Sedoreovirinae;Orbivirus	CAM57242.2	C_wet_1_TRINITY_DN39224_c0_g1_i1	6.43e-18	97.1
Viruses;Riboviria;Reoviridae;Sedoreovirinae;Orbivirus	CAM57242.2	A_dry_1_TRINITY_DN2005_c0_g1_i1	4.38e-18	97.1
Viruses;Riboviria;Reoviridae;Sedoreovirinae;Orbivirus	CAM57242.2	A_wet_3_TRINITY_DN18594_c0_g1_i2	6.02e-18	97.1
Viruses;Riboviria;Reoviridae;Sedoreovirinae;Orbivirus	CAM57242.2	A_dry_1_TRINITY_DN20655_c1_g1_i1	6.14e-18	97.1
Viruses;Riboviria;Reoviridae;Sedoreovirinae;Orbivirus	CAM57242.2	A_dry_3_TRINITY_DN3328_c0_g1_i6	7.71e-18	97.1
Viruses;Riboviria;Reoviridae;Sedoreovirinae;Orbivirus	CAM57242.2	A_dry_3_TRINITY_DN13656_c0_g3_i1	6.25e-18	97.1
Viruses;Riboviria;Reoviridae;Sedoreovirinae;Orbivirus	CAM57242.2	A_wet_1_TRINITY_DN146927_c0_g1_i1	4.48e-18	97.1
Viruses;Riboviria;Reoviridae;Sedoreovirinae;Orbivirus	CAM57242.2	C_dry_2_TRINITY_DN16681_c0_g1_i1	6.48e-18	97.1
Viruses;Riboviria;Reoviridae;Sedoreovirinae;Orbivirus	CAM57242.2	A_wet_3_TRINITY_DN25276_c0_g1_i2	5.08e-18	97.1
Viruses;Riboviria;Reoviridae;Sedoreovirinae;Orbivirus	CAM57242.2	A_wet_3_TRINITY_DN34822_c0_g1_i2	5.96e-18	97.1
Viruses;Riboviria;Reoviridae;Sedoreovirinae;Orbivirus	CAM57242.2	C_wet_3_TRINITY_DN9975_c0_g2_i1	6.04e-18	97.1
Viruses;Riboviria;Reoviridae;Sedoreovirinae;Orbivirus	CAM57242.2	A_dry_2_TRINITY_DN9121_c0_g1_i4	8.68e-18	97.1
Viruses;Riboviria;Reoviridae;Sedoreovirinae;Orbivirus	CAM57242.2	C_wet_3_TRINITY_DN17478_c0_g1_i1	5.75e-18	97.1
Viruses;Riboviria;Reoviridae;Sedoreovirinae;Orbivirus	CAM57242.2	A_dry_2_TRINITY_DN122615_c0_g1_i1	4.96e-18	97.1
Viruses;Riboviria;Reoviridae;Sedoreovirinae;Orbivirus	CAM57242.2	A_wet_2_TRINITY_DN20511_c0_g1_i1	7.34e-18	97.1
Viruses;Riboviria;Reoviridae;Sedoreovirinae;Orbivirus	CAM57242.2	C_dry_3_TRINITY_DN2097_c0_g2_i5	6.58e-18	97.1
Viruses;Riboviria;Reoviridae;Sedoreovirinae;Orbivirus	CAM57242.2	A_dry_2_TRINITY_DN9121_c0_g1_i2	1.11e-17	97.1
Viruses;Riboviria;Reoviridae;Sedoreovirinae;Orbivirus	CAM57242.2	A_dry_1_TRINITY_DN2005_c0_g1_i4	8.18e-18	97.1
Viruses;Riboviria;Reoviridae;Sedoreovirinae;Orbivirus	CAM57242.2	A_wet_1_TRINITY_DN94811_c0_g1_i1	7.59e-18	97.1
Viruses;Riboviria;Reoviridae;Sedoreovirinae;Orbivirus	CAM57242.2	C_wet_3_TRINITY_DN189253_c0_g1_i1	7.1e-18	97.1
Viruses;Riboviria;Reoviridae;Sedoreovirinae;Orbivirus	CAM57242.2	A_dry_2_TRINITY_DN9121_c0_g1_i3	1.11e-17	97.1
Viruses;Riboviria;Reoviridae;Sedoreovirinae;Orbivirus	CAM57242.2	C_dry_1_TRINITY_DN10173_c0_g1_i6	7.56e-18	97.1
Viruses;Riboviria;Reoviridae;Sedoreovirinae;Orbivirus	CAM57242.2	C_dry_3_TRINITY_DN1197_c0_g1_i6	4.97e-18	97.1
Viruses;Riboviria;Reoviridae;Sedoreovirinae;Orbivirus	CAM57242.2	A_wet_2_TRINITY_DN38108_c0_g1_i1	5.59e-18	97.1
Viruses;Riboviria;Reoviridae;Sedoreovirinae;Orbivirus	CAM57242.2	C_wet_3_TRINITY_DN8856_c0_g2_i2	4.96e-18	97.1
Viruses;Riboviria;Reoviridae;Sedoreovirinae;Orbivirus	CAM57242.2	A_wet_3_TRINITY_DN6083_c0_g1_i4	4.93e-18	97.1
Viruses;Riboviria;Reoviridae;Sedoreovirinae;Orbivirus	CAM57242.2	A_dry_1_TRINITY_DN7021_c0_g1_i6	8.04e-18	97.1
Viruses;Riboviria;Reoviridae;Sedoreovirinae;Orbivirus	CAM57242.2	A_dry_2_TRINITY_DN9121_c0_g1_i7	1.11e-17	97.1
Viruses;Riboviria;Reoviridae;Sedoreovirinae;Orbivirus	CAM57242.2	C_wet_2_TRINITY_DN5625_c0_g1_i1	7.24e-18	97.1
Viruses;Riboviria;Reoviridae;Sedoreovirinae;Orbivirus	CAM57242.2	A_wet_1_TRINITY_DN23773_c0_g1_i1	7.94e-18	97.1
Viruses;Riboviria;Reoviridae;Sedoreovirinae;Orbivirus	CAM57242.2	A_dry_1_TRINITY_DN7021_c0_g1_i2	7.86e-18	97.1
Viruses;Riboviria;Reoviridae;Sedoreovirinae;Orbivirus	CAM57242.2	C_dry_3_TRINITY_DN1197_c0_g1_i3	4.97e-18	97.1
Viruses;Riboviria;Reoviridae;Sedoreovirinae;Orbivirus	CAM57242.2	C_dry_1_TRINITY_DN10173_c0_g1_i1	7.59e-18	97.1
Viruses;Riboviria;Reoviridae;Sedoreovirinae;Orbivirus	CAM57242.2	A_dry_3_TRINITY_DN3328_c0_g1_i4	7.69e-18	97.1
Viruses;Riboviria;Reoviridae;Sedoreovirinae;Orbivirus	CAM57242.2	A_dry_1_TRINITY_DN7021_c0_g1_i8	5.94e-18	97.1
Viruses;Riboviria;Reoviridae;Sedoreovirinae;Orbivirus	CAM57242.2	A_wet_1_TRINITY_DN22380_c0_g1_i1	5.63e-18	97.1
Viruses;Riboviria;Reoviridae;Sedoreovirinae;Orbivirus	CAM57242.2	A_dry_3_TRINITY_DN9229_c2_g1_i1	6.89e-18	97.1
Viruses;Riboviria;Reoviridae;Sedoreovirinae;Orbivirus	CAM57242.2	C_dry_1_TRINITY_DN10173_c0_g1_i7	7.95e-18	97.1
Viruses;Riboviria;Reoviridae;Sedoreovirinae;Orbivirus	CAM57242.2	A_dry_2_TRINITY_DN83009_c0_g1_i1	5.32e-18	97.1
Viruses;Riboviria;Reoviridae;Sedoreovirinae;Orbivirus	CAM57242.2	A_dry_2_TRINITY_DN609_c0_g3_i2	5.46e-18	97.1
Viruses;Riboviria;Reoviridae;Sedoreovirinae;Orbivirus	CAM57242.2	A_dry_3_TRINITY_DN13656_c0_g2_i1	8.98e-18	97.1
Viruses;Riboviria;Reoviridae;Sedoreovirinae;Orbivirus	CAM57242.2	A_dry_2_TRINITY_DN609_c0_g3_i5	5.12e-18	97.1
Viruses;Riboviria;Reoviridae;Sedoreovirinae;Orbivirus	CAM57242.2	C_wet_1_TRINITY_DN16593_c0_g1_i1	7.1e-18	97.1
Viruses;Riboviria;Reoviridae;Sedoreovirinae;Orbivirus	CAM57242.2	A_dry_2_TRINITY_DN609_c0_g3_i3	5.46e-18	97.1
Viruses;Riboviria;Reoviridae;Sedoreovirinae;Orbivirus	CAM57242.2	A_dry_3_TRINITY_DN3328_c0_g1_i7	6.51e-18	97.1
Viruses;Riboviria;Reoviridae;Sedoreovirinae;Orbivirus	CAM57242.2	C_wet_1_TRINITY_DN8008_c0_g1_i3	5.03e-18	97.1
Viruses;Riboviria;Reoviridae;Sedoreovirinae;Orbivirus	CAM57242.2	A_dry_2_TRINITY_DN1922_c0_g1_i14	4.73e-18	97.1
Viruses;Riboviria;Reoviridae;Sedoreovirinae;Orbivirus	CAM57242.2	C_dry_1_TRINITY_DN10173_c0_g1_i8	5.46e-18	97.1
Viruses;Riboviria;Reoviridae;Sedoreovirinae;Orbivirus	CAM57242.2	A_dry_2_TRINITY_DN9121_c0_g1_i8	1.11e-17	97.1
Viruses;Riboviria;Reoviridae;Sedoreovirinae;Orbivirus	CAM57242.2	C_dry_1_TRINITY_DN26449_c0_g1_i1	6.58e-18	97.1
Viruses;Riboviria;Reoviridae;Sedoreovirinae;Orbivirus	CAM57242.2	A_dry_1_TRINITY_DN5995_c0_g1_i2	8.88e-18	97.1
Viruses;Riboviria;Reoviridae;Sedoreovirinae;Orbivirus	CAM57242.2	A_dry_2_TRINITY_DN17707_c0_g2_i2	6.55e-18	97.1
Viruses;Riboviria;Reoviridae;Sedoreovirinae;Orbivirus	CAM57242.2	C_wet_1_TRINITY_DN10694_c0_g2_i1	7.65e-18	97.1
Viruses;Riboviria;Reoviridae;Sedoreovirinae;Orbivirus	CAM57242.2	C_dry_2_TRINITY_DN6301_c0_g2_i1	6.08e-18	97.1
Viruses;Riboviria;Reoviridae;Sedoreovirinae;Orbivirus	CAM57242.2	C_dry_1_TRINITY_DN19775_c0_g1_i2	6.48e-18	97.1
Viruses;Riboviria;Reoviridae;Sedoreovirinae;Orbivirus	CAM57242.2	C_dry_2_TRINITY_DN10560_c0_g1_i1	6.51e-18	97.1
Viruses;Riboviria;Reoviridae;Sedoreovirinae;Orbivirus	CAM57242.2	A_wet_3_TRINITY_DN3063_c0_g1_i7	4.27e-18	97.1
Viruses;Riboviria;Reoviridae;Sedoreovirinae;Orbivirus	CAM57242.2	A_dry_1_TRINITY_DN7021_c0_g1_i3	7.84e-18	97.1
Viruses;Riboviria;Reoviridae;Sedoreovirinae;Orbivirus	CAM57242.2	C_dry_3_TRINITY_DN2097_c0_g2_i6	5.5e-18	97.1
Viruses;Riboviria;Reoviridae;Sedoreovirinae;Orbivirus	CAM57242.2	A_dry_1_TRINITY_DN755_c0_g2_i1	6.22e-18	97.1
Viruses;Riboviria;Reoviridae;Sedoreovirinae;Orbivirus	CAM57242.2	C_dry_1_TRINITY_DN7353_c0_g1_i9	5.75e-18	97.1
Viruses;Riboviria;Reoviridae;Sedoreovirinae;Orbivirus	CAM57242.2	C_wet_1_TRINITY_DN1916_c0_g1_i3	7.51e-18	97.1
Viruses;Riboviria;Reoviridae;Sedoreovirinae;Orbivirus	CAM57242.2	C_wet_2_TRINITY_DN5625_c0_g1_i2	7.27e-18	97.1
Viruses;Riboviria;Reoviridae;Sedoreovirinae;Orbivirus	CAM57242.2	C_dry_3_TRINITY_DN4456_c0_g1_i1	6.72e-18	97.1
Viruses;Riboviria;Reoviridae;Sedoreovirinae;Orbivirus	CAM57242.2	C_wet_1_TRINITY_DN1916_c0_g1_i1	6.61e-18	97.1
Viruses;Riboviria;Reoviridae;Sedoreovirinae;Orbivirus	CAM57242.2	C_dry_3_TRINITY_DN21939_c0_g1_i1	6.26e-18	97.1
Viruses;Riboviria;Reoviridae;Sedoreovirinae;Orbivirus	CAM57242.2	C_wet_3_TRINITY_DN8856_c0_g2_i3	4.8e-18	97.1
Viruses;Riboviria;Reoviridae;Sedoreovirinae;Orbivirus	CAM57242.2	A_wet_1_TRINITY_DN11713_c1_g1_i1	4.94e-18	97.1
Viruses;Riboviria;Reoviridae;Sedoreovirinae;Orbivirus	CAM57242.2	A_wet_2_TRINITY_DN2176_c0_g1_i2	5.26e-18	97.1
Viruses;Riboviria;Reoviridae;Sedoreovirinae;Orbivirus	CAM57242.2	A_dry_3_TRINITY_DN13656_c0_g3_i2	6.28e-18	97.1
Viruses;Riboviria;Reoviridae;Sedoreovirinae;Orbivirus	CAM57242.2	C_dry_3_TRINITY_DN2438_c0_g1_i3	3.76e-18	97.1
Viruses;Riboviria;Reoviridae;Sedoreovirinae;Orbivirus	CAM57242.2	C_wet_1_TRINITY_DN2751_c0_g4_i3	7.3e-18	97.1
Viruses;Riboviria;Reoviridae;Sedoreovirinae;Orbivirus	CAM57242.2	C_wet_1_TRINITY_DN1916_c0_g1_i7	4.88e-18	97.1
Viruses;Riboviria;Reoviridae;Sedoreovirinae;Orbivirus	CAM57242.2	C_dry_3_TRINITY_DN2097_c0_g2_i3	5.31e-18	97.1
Viruses;Riboviria;Reoviridae;Sedoreovirinae;Orbivirus	CAM57242.2	A_wet_3_TRINITY_DN1924_c0_g1_i1	5.38e-18	97.1
Viruses;Riboviria;Reoviridae;Sedoreovirinae;Orbivirus	CAM57242.2	A_wet_3_TRINITY_DN6083_c0_g1_i1	4.74e-18	97.1
Viruses;Riboviria;Reoviridae;Sedoreovirinae;Orbivirus	CAM57242.2	A_dry_1_TRINITY_DN2005_c0_g1_i5	8.12e-18	97.1
Viruses;Riboviria;Reoviridae;Sedoreovirinae;Orbivirus	CAM57242.2	A_dry_2_TRINITY_DN609_c0_g2_i1	7.69e-18	97.1
Viruses;Riboviria;Reoviridae;Sedoreovirinae;Orbivirus	CAM57242.2	A_dry_1_TRINITY_DN7021_c0_g1_i5	7.81e-18	97.1
Viruses;Riboviria;Reoviridae;Sedoreovirinae;Orbivirus	CAM57242.2	C_wet_3_TRINITY_DN13401_c0_g1_i2	3.62e-18	97.1
Viruses;Riboviria;Reoviridae;Sedoreovirinae;Orbivirus	CAM57242.2	A_wet_3_TRINITY_DN34822_c0_g1_i1	6.02e-18	97.1
Viruses;Riboviria;Reoviridae;Sedoreovirinae;Orbivirus	CAM57242.2	A_dry_3_TRINITY_DN3328_c0_g1_i3	7.75e-18	97.1
Viruses;Riboviria;Reoviridae;Sedoreovirinae;Orbivirus	CAM57242.2	A_wet_3_TRINITY_DN71_c0_g1_i3	5.73e-18	97.1
Viruses;Riboviria;Reoviridae;Sedoreovirinae;Orbivirus	CAM57242.2	C_dry_1_TRINITY_DN19775_c0_g1_i1	6.72e-18	97.1
Viruses;Riboviria;Reoviridae;Sedoreovirinae;Orbivirus	CAM57242.2	A_wet_1_TRINITY_DN1643_c0_g1_i1	5.87e-18	97.1
Viruses;Riboviria;Reoviridae;Sedoreovirinae;Orbivirus	CAM57242.2	C_dry_2_TRINITY_DN13677_c0_g1_i1	4.86e-18	97.1
Viruses;Riboviria;Reoviridae;Sedoreovirinae;Orbivirus	CAM57242.2	C_dry_3_TRINITY_DN2097_c0_g2_i1	5.87e-18	97.1
Viruses;Riboviria;Reoviridae;Sedoreovirinae;Orbivirus	CAM57242.2	C_dry_1_TRINITY_DN15053_c0_g3_i1	7.59e-18	97.1
Viruses;Riboviria;Reoviridae;Sedoreovirinae;Orbivirus	CAM57242.2	C_wet_1_TRINITY_DN2751_c0_g1_i1	7.3e-18	97.1
Viruses;Riboviria;Reoviridae;Sedoreovirinae;Orbivirus	CAM57242.2	A_dry_1_TRINITY_DN2547_c0_g1_i3	7.39e-18	97.1
Viruses;Riboviria;Reoviridae;Sedoreovirinae;Orbivirus	CAM57242.2	C_dry_1_TRINITY_DN17323_c0_g1_i1	7.46e-18	97.1
Viruses;Riboviria;Reoviridae;Sedoreovirinae;Orbivirus	CAM57242.2	C_dry_3_TRINITY_DN2097_c0_g2_i2	5.29e-18	97.1
Viruses;Riboviria;Reoviridae;Sedoreovirinae;Orbivirus	CAM57242.2	C_wet_3_TRINITY_DN3641_c0_g1_i3	6.01e-18	97.1
Viruses;Riboviria;Reoviridae;Sedoreovirinae;Orbivirus	CAM57242.2	C_dry_3_TRINITY_DN2776_c0_g1_i5	4.39e-18	97.1
Viruses;Riboviria;Reoviridae;Sedoreovirinae;Orbivirus	CAM57242.2	C_wet_3_TRINITY_DN13401_c0_g1_i6	6.6e-18	97.1
Viruses;Riboviria;Reoviridae;Sedoreovirinae;Orbivirus	CAM57242.2	A_wet_2_TRINITY_DN7226_c0_g1_i1	6.75e-18	97.1
Viruses;Riboviria;Reoviridae;Sedoreovirinae;Orbivirus	CAM57242.2	A_dry_1_TRINITY_DN12556_c0_g1_i1	5.97e-18	97.1
Viruses;Riboviria;Reoviridae;Sedoreovirinae;Orbivirus	CAM57242.2	C_wet_1_TRINITY_DN1916_c0_g1_i5	6.51e-18	97.1
Viruses;Riboviria;Reoviridae;Sedoreovirinae;Orbivirus	CAM57242.2	C_dry_2_TRINITY_DN10560_c0_g1_i2	6.78e-18	97.1
Viruses;Riboviria;Reoviridae;Sedoreovirinae;Orbivirus	CAM57242.2	A_dry_3_TRINITY_DN13656_c0_g2_i3	8.99e-18	97.1
Viruses;Riboviria;Reoviridae;Sedoreovirinae;Orbivirus	CAM57242.2	C_wet_3_TRINITY_DN5027_c0_g1_i1	6.42e-18	97.1
Viruses;Riboviria;Reoviridae;Sedoreovirinae;Orbivirus	CAM57242.2	C_dry_3_TRINITY_DN2049_c0_g1_i4	7.18e-18	97.1
Viruses;Riboviria;Reoviridae;Sedoreovirinae;Orbivirus	CAM57242.2	C_wet_1_TRINITY_DN7505_c0_g2_i7	5.41e-18	97.1
Viruses;Riboviria;Reoviridae;Sedoreovirinae;Orbivirus	CAM57242.2	C_dry_1_TRINITY_DN13960_c0_g1_i2	6.95e-18	97.1
Viruses;Riboviria;Reoviridae;Sedoreovirinae;Orbivirus	CAM57242.2	C_dry_1_TRINITY_DN6741_c0_g1_i3	6.98e-18	97.1
Viruses;Riboviria;Reoviridae;Sedoreovirinae;Orbivirus	CAM57242.2	A_dry_1_TRINITY_DN7021_c0_g1_i7	5.61e-18	97.1
Viruses;Riboviria;Reoviridae;Sedoreovirinae;Orbivirus	CAM57242.2	A_wet_3_TRINITY_DN12716_c0_g1_i1	5.21e-18	97.1
Viruses;Riboviria;Reoviridae;Sedoreovirinae;Orbivirus	CAM57242.2	C_wet_1_TRINITY_DN2751_c0_g4_i2	7.19e-18	97.1
Viruses;Riboviria;Reoviridae;Sedoreovirinae;Orbivirus	CAM57242.2	A_wet_3_TRINITY_DN6083_c0_g1_i2	6.28e-18	97.1
Viruses;Riboviria;Reoviridae;Sedoreovirinae;Orbivirus	CAM57242.2	C_dry_1_TRINITY_DN10611_c0_g1_i2	7.88e-18	97.1
Viruses;Riboviria;Reoviridae;Sedoreovirinae;Orbivirus	CAM57242.2	A_dry_3_TRINITY_DN3328_c0_g1_i5	5.96e-18	97.1
Viruses;Riboviria;Reoviridae;Sedoreovirinae;Orbivirus	CAM57242.2	C_dry_2_TRINITY_DN2946_c0_g1_i1	7.63e-18	97.1
Viruses;Riboviria;Reoviridae;Sedoreovirinae;Orbivirus	CAM57242.2	A_wet_3_TRINITY_DN3063_c0_g1_i4	6.78e-18	97.1
Viruses;Riboviria;Reoviridae;Sedoreovirinae;Orbivirus	CAM57242.2	A_dry_2_TRINITY_DN10660_c0_g1_i3	6.01e-18	97.1
Viruses;Riboviria;Reoviridae;Sedoreovirinae;Orbivirus	CAM57242.2	C_dry_2_TRINITY_DN11098_c0_g1_i2	7.02e-18	97.1
Viruses;Riboviria;Reoviridae;Sedoreovirinae;Orbivirus	CAM57242.2	A_dry_3_TRINITY_DN13656_c0_g1_i4	7.81e-18	97.1
Viruses;Riboviria;Reoviridae;Sedoreovirinae;Orbivirus	CAM57242.2	C_dry_1_TRINITY_DN10611_c0_g1_i5	7.86e-18	97.1
Viruses;Riboviria;Reoviridae;Sedoreovirinae;Orbivirus	CAM57242.2	C_dry_3_TRINITY_DN4456_c0_g1_i2	7.48e-18	97.1
Viruses;Riboviria;Reoviridae;Sedoreovirinae;Orbivirus	CAM57242.2	A_dry_1_TRINITY_DN8301_c0_g1_i1	5.97e-18	97.1
Viruses;Riboviria;Reoviridae;Sedoreovirinae;Orbivirus	CAM57242.2	C_dry_3_TRINITY_DN14545_c0_g1_i6	6.19e-18	97.1
Viruses;Riboviria;Reoviridae;Sedoreovirinae;Orbivirus	CAM57242.2	C_wet_1_TRINITY_DN2751_c0_g1_i2	7.3e-18	97.1
Viruses;Riboviria;Reoviridae;Sedoreovirinae;Orbivirus	CAM57242.2	C_dry_1_TRINITY_DN17323_c0_g1_i5	5.49e-18	97.1
Viruses;Riboviria;Reoviridae;Sedoreovirinae;Orbivirus	CAM57242.2	C_dry_3_TRINITY_DN2049_c0_g1_i6	7.19e-18	97.1
Viruses;Riboviria;Reoviridae;Sedoreovirinae;Orbivirus	CAM57242.2	A_dry_1_TRINITY_DN755_c0_g2_i3	6.34e-18	97.1
Viruses;Riboviria;Reoviridae;Sedoreovirinae;Orbivirus	CAM57242.2	C_dry_1_TRINITY_DN10611_c0_g1_i4	1.33e-17	97.1
Viruses;Riboviria;Reoviridae;Sedoreovirinae;Orbivirus	CAM57242.2	A_dry_2_TRINITY_DN5198_c0_g1_i5	6.63e-18	97.1
Viruses;Riboviria;Reoviridae;Sedoreovirinae;Orbivirus	CAM57242.2	A_wet_1_TRINITY_DN1643_c0_g1_i3	5.94e-18	97.1
Viruses;Riboviria;Reoviridae;Sedoreovirinae;Orbivirus	CAM57242.2	A_wet_3_TRINITY_DN16154_c0_g1_i2	6.58e-18	97.1
Viruses;Riboviria;Reoviridae;Sedoreovirinae;Orbivirus	CAM57242.2	C_dry_3_TRINITY_DN620_c0_g2_i1	7.62e-18	97.1
Viruses;Riboviria;Reoviridae;Sedoreovirinae;Orbivirus	CAM57242.2	C_dry_1_TRINITY_DN8055_c0_g2_i2	6.37e-18	97.1
Viruses;Riboviria;Reoviridae;Sedoreovirinae;Orbivirus	CAM57242.2	C_wet_1_TRINITY_DN2751_c0_g1_i4	7.28e-18	97.1
Viruses;Riboviria;Reoviridae;Sedoreovirinae;Orbivirus	CAM57242.2	C_wet_1_TRINITY_DN10694_c0_g1_i1	7.43e-18	97.1
Viruses;Riboviria;Reoviridae;Sedoreovirinae;Orbivirus	CAM57242.2	C_dry_1_TRINITY_DN13960_c0_g1_i3	6.9e-18	97.1
Viruses;Riboviria;Reoviridae;Sedoreovirinae;Orbivirus	CAM57242.2	C_dry_3_TRINITY_DN13477_c2_g1_i1	4.44e-18	97.1
Viruses;Riboviria;Reoviridae;Sedoreovirinae;Orbivirus	CAM57242.2	A_wet_3_TRINITY_DN22720_c0_g1_i1	5.03e-18	97.1
Viruses;Riboviria;Reoviridae;Sedoreovirinae;Orbivirus	CAM57242.2	A_wet_3_TRINITY_DN5157_c0_g1_i1	6.28e-18	97.1
Viruses;Riboviria;Reoviridae;Sedoreovirinae;Orbivirus	CAM57242.2	A_dry_2_TRINITY_DN41169_c0_g4_i1	7.63e-18	97.1
Viruses;Riboviria;Reoviridae;Sedoreovirinae;Orbivirus	CAM57242.2	A_wet_3_TRINITY_DN18594_c0_g1_i1	5.93e-18	97.1
Viruses;Riboviria;Reoviridae;Sedoreovirinae;Orbivirus	CAM57242.2	C_dry_3_TRINITY_DN27304_c0_g2_i1	5.17e-18	97.1
Viruses;Riboviria;Reoviridae;Sedoreovirinae;Orbivirus	CAM57242.2	C_wet_1_TRINITY_DN8008_c0_g1_i2	5.05e-18	97.1
Viruses;Riboviria;Reoviridae;Sedoreovirinae;Orbivirus	CAM57242.2	A_wet_3_TRINITY_DN71_c0_g1_i10	7.36e-18	97.1
Viruses;Riboviria;Reoviridae;Sedoreovirinae;Orbivirus	CAM57242.2	A_dry_1_TRINITY_DN2005_c0_g1_i2	8.39e-18	97.1
Viruses;Riboviria;Reoviridae;Sedoreovirinae;Orbivirus	CAM57242.2	A_dry_3_TRINITY_DN13656_c0_g2_i2	7.54e-18	97.1
Viruses;Riboviria;Reoviridae;Sedoreovirinae;Orbivirus	CAM57242.2	A_wet_3_TRINITY_DN6292_c0_g2_i1	6.81e-18	97.1
Viruses;Riboviria;Reoviridae;Sedoreovirinae;Orbivirus	CAM57242.2	A_dry_3_TRINITY_DN10693_c0_g1_i1	3.97e-18	97.1
Viruses;Riboviria;Reoviridae;Sedoreovirinae;Orbivirus	CAM57242.2	A_dry_2_TRINITY_DN5198_c0_g1_i2	6.32e-18	97.1
Viruses;Riboviria;Reoviridae;Sedoreovirinae;Orbivirus	CAM57242.2	A_wet_3_TRINITY_DN24248_c0_g1_i2	6.35e-18	97.1
Viruses;Riboviria;Reoviridae;Sedoreovirinae;Orbivirus	CAM57242.2	C_wet_1_TRINITY_DN16593_c0_g1_i3	7.1e-18	97.1
Viruses;Riboviria;Reoviridae;Sedoreovirinae;Orbivirus	CAM57242.2	C_dry_2_TRINITY_DN9768_c0_g1_i1	5.18e-18	97.1
Viruses;Riboviria;Reoviridae;Sedoreovirinae;Orbivirus	CAM57242.2	A_wet_2_TRINITY_DN2176_c0_g1_i1	5.17e-18	97.1
Viruses;Riboviria;Reoviridae;Sedoreovirinae;Orbivirus	CAM57242.2	C_wet_2_TRINITY_DN11572_c0_g1_i1	6.34e-18	97.1
Viruses;Riboviria;Reoviridae;Sedoreovirinae;Orbivirus	CAM57242.2	C_wet_1_TRINITY_DN7505_c0_g2_i9	6.7e-18	97.1
Viruses;Riboviria;Reoviridae;Sedoreovirinae;Orbivirus	CAM57242.2	C_dry_3_TRINITY_DN2049_c0_g1_i13	7.15e-18	97.1
Viruses;Riboviria;Reoviridae;Sedoreovirinae;Orbivirus	CAM57242.2	C_dry_1_TRINITY_DN6741_c0_g1_i2	8.24e-18	97.1
Viruses;Riboviria;Reoviridae;Sedoreovirinae;Orbivirus	CAM57242.2	A_dry_2_TRINITY_DN5_c0_g1_i14	4.07e-18	97.1
Viruses;Riboviria;Reoviridae;Sedoreovirinae;Orbivirus	CAM57242.2	A_dry_3_TRINITY_DN7994_c0_g1_i1	7.54e-18	97.1
Viruses;Riboviria;Reoviridae;Sedoreovirinae;Orbivirus	CAM57242.2	A_wet_3_TRINITY_DN8017_c0_g2_i2	5.75e-18	97.1
Viruses;Riboviria;Reoviridae;Sedoreovirinae;Orbivirus	CAM57242.2	A_wet_3_TRINITY_DN71_c0_g1_i1	5.5e-18	97.1
Viruses;Riboviria;Reoviridae;Sedoreovirinae;Orbivirus	CAM57242.2	C_wet_1_TRINITY_DN16593_c0_g1_i4	7.07e-18	97.1
Viruses;Riboviria;Reoviridae;Sedoreovirinae;Orbivirus	CAM57242.2	A_wet_3_TRINITY_DN71_c0_g1_i4	5.52e-18	97.1
Viruses;Riboviria;Reoviridae;Sedoreovirinae;Orbivirus	CAM57242.2	C_dry_1_TRINITY_DN17323_c0_g1_i2	7.57e-18	97.1
Viruses;Riboviria;Reoviridae;Sedoreovirinae;Orbivirus	CAM57242.2	A_dry_3_TRINITY_DN13656_c0_g1_i1	8.06e-18	97.1
Viruses;Riboviria;Reoviridae;Sedoreovirinae;Orbivirus	CAM57242.2	A_dry_1_TRINITY_DN3884_c1_g3_i1	3.23e-18	97.1
Viruses;Riboviria;Reoviridae;Sedoreovirinae;Orbivirus	CAM57242.2	C_wet_3_TRINITY_DN13401_c0_g1_i4	6.86e-18	97.1
Viruses;Riboviria;Reoviridae;Sedoreovirinae;Orbivirus	CAM57242.2	A_dry_3_TRINITY_DN14928_c0_g1_i1	6.51e-18	97.1
Viruses;Riboviria;Reoviridae;Sedoreovirinae;Orbivirus	CAM57242.2	C_wet_1_TRINITY_DN939_c0_g5_i1	4.83e-18	97.1
Viruses;ssRNAviruses;ssRNAnegative-strandviruses;Bunyavirales;Nairoviridae;Orthonairovirus	ARB51468.1	C_wet_2_TRINITY_DN4921_c0_g1_i2	4.23e-18	97.1
Viruses;Riboviria;Reoviridae;Sedoreovirinae;Orbivirus	CAM57242.2	C_wet_2_TRINITY_DN9604_c0_g1_i1	7.6e-18	97.1
Viruses;Riboviria;Reoviridae;Sedoreovirinae;Orbivirus	CAM57242.2	A_wet_3_TRINITY_DN71_c0_g1_i13	5.97e-18	97.1
Viruses;Riboviria;Reoviridae;Sedoreovirinae;Orbivirus	CAM57242.2	C_dry_3_TRINITY_DN13964_c0_g1_i10	8.82e-18	97.1
Viruses;Riboviria;Reoviridae;Sedoreovirinae;Orbivirus	CAM57242.2	A_dry_2_TRINITY_DN1922_c0_g1_i3	3.76e-18	97.1
Viruses;Riboviria;Reoviridae;Sedoreovirinae;Orbivirus	CAM57242.2	A_dry_3_TRINITY_DN894_c0_g1_i10	6.8e-18	97.1
Viruses;Riboviria;Reoviridae;Sedoreovirinae;Orbivirus	CAM57242.2	C_dry_3_TRINITY_DN13964_c0_g1_i7	7.62e-18	97.1
Viruses;Riboviria;Reoviridae;Sedoreovirinae;Orbivirus	CAM57242.2	A_wet_3_TRINITY_DN3063_c0_g1_i5	6.84e-18	97.1
Viruses;ssRNAviruses;ssRNAnegative-strandviruses;Bunyavirales;Nairoviridae;Orthonairovirus	ARB51468.1	C_wet_2_TRINITY_DN4921_c0_g1_i1	4.23e-18	97.1
Viruses;Riboviria;Reoviridae;Sedoreovirinae;Orbivirus	CAM57242.2	A_dry_2_TRINITY_DN411_c0_g1_i3	7.45e-18	97.1
Viruses;Riboviria;Reoviridae;Sedoreovirinae;Orbivirus	CAM57242.2	A_dry_3_TRINITY_DN894_c0_g1_i12	6.8e-18	97.1
Viruses;Riboviria;Reoviridae;Sedoreovirinae;Orbivirus	CAM57242.2	A_wet_3_TRINITY_DN71_c0_g1_i8	5.72e-18	97.1
Viruses;Riboviria;Reoviridae;Sedoreovirinae;Orbivirus	CAM57242.2	A_dry_1_TRINITY_DN8561_c0_g1_i3	9.24e-18	97.1
Viruses;Riboviria;Reoviridae;Sedoreovirinae;Orbivirus	CAM57242.2	C_dry_2_TRINITY_DN2269_c0_g1_i4	6.39e-18	97.1
Viruses;Riboviria;Reoviridae;Sedoreovirinae;Orbivirus	CAM57242.2	A_wet_3_TRINITY_DN71_c0_g1_i2	5.97e-18	97.1
Viruses;Riboviria;Reoviridae;Sedoreovirinae;Orbivirus	CAM57242.2	A_dry_1_TRINITY_DN8767_c0_g2_i1	7.16e-18	97.1
Viruses;Riboviria;Reoviridae;Sedoreovirinae;Orbivirus	CAM57242.2	C_dry_3_TRINITY_DN620_c0_g2_i2	7.72e-18	97.1
Viruses;Riboviria;Reoviridae;Sedoreovirinae;Orbivirus	CAM57242.2	C_wet_2_TRINITY_DN2873_c0_g1_i8	6.04e-18	97.1
Viruses;Riboviria;Reoviridae;Sedoreovirinae;Orbivirus	CAM57242.2	C_wet_2_TRINITY_DN9604_c0_g1_i2	7.71e-18	97.1
Viruses;Riboviria;Reoviridae;Sedoreovirinae;Orbivirus	CAM57242.2	C_dry_3_TRINITY_DN2097_c0_g2_i4	5.7e-18	97.1
Viruses;Riboviria;Reoviridae;Sedoreovirinae;Orbivirus	CAM57242.2	C_wet_1_TRINITY_DN939_c0_g4_i2	5.31e-18	97.1
Viruses;Riboviria;Reoviridae;Sedoreovirinae;Orbivirus	CAM57242.2	C_wet_3_TRINITY_DN2505_c0_g1_i1	8e-18	97.1
Viruses;Riboviria;Reoviridae;Sedoreovirinae;Orbivirus	CAM57242.2	A_wet_3_TRINITY_DN71_c0_g1_i6	5.72e-18	97.1
Viruses;Riboviria;Reoviridae;Sedoreovirinae;Orbivirus	CAM57242.2	C_dry_1_TRINITY_DN13960_c0_g1_i1	6.95e-18	97.1
Viruses;Riboviria;Reoviridae;Sedoreovirinae;Orbivirus	CAM57242.2	A_wet_3_TRINITY_DN71_c0_g1_i5	5.72e-18	97.1
Viruses;Riboviria;Reoviridae;Sedoreovirinae;Orbivirus	CAM57242.2	C_dry_2_TRINITY_DN6799_c0_g2_i7	7.36e-18	97.1
Viruses;Riboviria;Reoviridae;Sedoreovirinae;Orbivirus	CAM57242.2	C_dry_3_TRINITY_DN13477_c2_g1_i3	6.61e-18	97.1
Viruses;Riboviria;Reoviridae;Sedoreovirinae;Orbivirus	CAM57242.2	C_wet_1_TRINITY_DN1691_c0_g1_i2	6.57e-18	97.1
Viruses;Riboviria;Reoviridae;Sedoreovirinae;Orbivirus	CAM57242.2	C_dry_1_TRINITY_DN9238_c0_g1_i1	5.55e-18	97.1
Viruses;Riboviria;Reoviridae;Sedoreovirinae;Orbivirus	CAM57242.2	A_wet_3_TRINITY_DN4271_c0_g1_i1	6.17e-18	97.1
Viruses;Riboviria;Reoviridae;Sedoreovirinae;Orbivirus	CAM57242.2	C_dry_2_TRINITY_DN2269_c0_g1_i3	6.46e-18	97.1
Viruses;Riboviria;Reoviridae;Sedoreovirinae;Orbivirus	CAM57242.2	C_wet_1_TRINITY_DN939_c0_g4_i1	4.55e-18	97.1
Viruses;Riboviria;Reoviridae;Sedoreovirinae;Orbivirus	CAM57242.2	A_wet_3_TRINITY_DN71_c0_g1_i7	5.99e-18	97.1
Viruses;Riboviria;Reoviridae;Sedoreovirinae;Orbivirus	CAM57242.2	C_dry_1_TRINITY_DN8055_c0_g2_i1	6.45e-18	97.1
Viruses;Riboviria;Reoviridae;Sedoreovirinae;Orbivirus	CAM57242.2	C_dry_2_TRINITY_DN348_c0_g1_i20	6.48e-18	97.1
Viruses;Riboviria;Reoviridae;Sedoreovirinae;Orbivirus	CAM57242.2	A_wet_3_TRINITY_DN3063_c0_g1_i2	6.75e-18	97.1
Viruses;Riboviria;Reoviridae;Sedoreovirinae;Orbivirus	CAM57242.2	A_dry_3_TRINITY_DN894_c0_g1_i2	5.41e-18	97.1
Viruses;Riboviria;Reoviridae;Sedoreovirinae;Orbivirus	CAM57242.2	C_wet_2_TRINITY_DN55_c0_g1_i2	5.37e-18	97.1
Viruses;Riboviria;Reoviridae;Sedoreovirinae;Orbivirus	CAM57242.2	C_wet_1_TRINITY_DN939_c0_g3_i1	6.6e-18	97.1
Viruses;Riboviria;Reoviridae;Sedoreovirinae;Orbivirus	CAM57242.2	C_wet_3_TRINITY_DN4267_c0_g1_i3	6.07e-18	97.1
Viruses;Riboviria;Reoviridae;Sedoreovirinae;Orbivirus	CAM57242.2	C_dry_2_TRINITY_DN3845_c0_g1_i1	6.95e-18	97.1
Viruses;Riboviria;Reoviridae;Sedoreovirinae;Orbivirus	CAM57242.2	C_dry_3_TRINITY_DN5055_c1_g1_i3	7.31e-18	97.1
Viruses;Riboviria;Reoviridae;Sedoreovirinae;Orbivirus	CAM57242.2	C_dry_2_TRINITY_DN3845_c0_g1_i2	6.96e-18	97.1
Viruses;Riboviria;Reoviridae;Sedoreovirinae;Orbivirus	CAM57242.2	C_dry_1_TRINITY_DN13605_c0_g1_i2	7.59e-18	97.1
Viruses;Riboviria;Reoviridae;Sedoreovirinae;Orbivirus	CAM57242.2	A_wet_3_TRINITY_DN3063_c0_g1_i6	6.8e-18	97.1
Viruses;Riboviria;Reoviridae;Sedoreovirinae;Orbivirus	CAM57242.2	C_dry_3_TRINITY_DN163_c0_g1_i7	3.36e-18	97.1
Viruses;Riboviria;Reoviridae;Sedoreovirinae;Orbivirus	CAM57242.2	A_wet_2_TRINITY_DN1_c1_g1_i13	8.27e-18	97.1
Viruses;Riboviria;Reoviridae;Sedoreovirinae;Orbivirus	CAM57242.2	A_wet_3_TRINITY_DN199_c0_g3_i1	3.8e-18	97.1
Viruses;Riboviria;Reoviridae;Sedoreovirinae;Orbivirus	CAM57242.2	A_wet_3_TRINITY_DN71_c0_g1_i11	5.52e-18	97.1
Viruses;Riboviria;Reoviridae;Sedoreovirinae;Orbivirus	CAM57242.2	A_wet_2_TRINITY_DN2711_c0_g1_i1	6.14e-18	97.1
Viruses;Riboviria;Reoviridae;Sedoreovirinae;Orbivirus	CAM57242.2	A_wet_3_TRINITY_DN3063_c0_g1_i11	4.7e-18	97.1
Viruses;Riboviria;Reoviridae;Sedoreovirinae;Orbivirus	CAM57242.2	A_wet_3_TRINITY_DN485_c0_g1_i8	6.66e-18	97.1
Viruses;Riboviria;Reoviridae;Sedoreovirinae;Orbivirus	CAM57242.2	C_dry_3_TRINITY_DN1197_c0_g1_i12	5.34e-18	97.1
Viruses;Riboviria;Reoviridae;Sedoreovirinae;Orbivirus	CAM57242.2	A_wet_1_TRINITY_DN2554_c0_g1_i2	6.39e-18	97.1
Viruses;Riboviria;Reoviridae;Sedoreovirinae;Orbivirus	CAM57242.2	A_dry_3_TRINITY_DN894_c0_g1_i5	6.81e-18	97.1
Viruses;Riboviria;Reoviridae;Sedoreovirinae;Orbivirus	CAM57242.2	C_dry_1_TRINITY_DN1509_c0_g2_i3	6.48e-18	97.1
Viruses;Riboviria;Reoviridae;Sedoreovirinae;Orbivirus	CAM57242.2	C_wet_1_TRINITY_DN2_c0_g1_i24	7.48e-18	97.1
Viruses;Riboviria;Reoviridae;Sedoreovirinae;Orbivirus	CAM57242.2	A_wet_1_TRINITY_DN1643_c0_g2_i1	7.21e-18	97.1
Viruses;Riboviria;Reoviridae;Sedoreovirinae;Orbivirus	CAM57242.2	A_wet_2_TRINITY_DN261_c0_g1_i11	4.3e-18	97.1
Viruses;Riboviria;Reoviridae;Sedoreovirinae;Orbivirus	CAM57242.2	A_wet_3_TRINITY_DN4271_c0_g1_i2	6.19e-18	97.1
Viruses;Riboviria;Reoviridae;Sedoreovirinae;Orbivirus	CAM57242.2	C_wet_1_TRINITY_DN1691_c0_g1_i4	6.63e-18	97.1
Viruses;Riboviria;Reoviridae;Sedoreovirinae;Orbivirus	CAM57242.2	A_wet_3_TRINITY_DN3063_c0_g1_i12	6.73e-18	97.1
Viruses;Riboviria;Reoviridae;Sedoreovirinae;Orbivirus	CAM57242.2	A_wet_1_TRINITY_DN8955_c0_g2_i1	5.82e-18	97.1
Viruses;Riboviria;Reoviridae;Sedoreovirinae;Orbivirus	CAM57242.2	C_wet_3_TRINITY_DN10668_c0_g1_i3	6.57e-18	97.1
Viruses;Riboviria;Reoviridae;Sedoreovirinae;Orbivirus	CAM57242.2	A_dry_3_TRINITY_DN894_c0_g1_i6	6.78e-18	97.1
Viruses;Riboviria;Reoviridae;Sedoreovirinae;Orbivirus	CAM57242.2	C_dry_2_TRINITY_DN3313_c0_g2_i1	6.23e-18	97.1
Viruses;Riboviria;Reoviridae;Sedoreovirinae;Orbivirus	CAM57242.2	A_dry_2_TRINITY_DN411_c0_g1_i6	5.21e-18	97.1
Viruses;Riboviria;Reoviridae;Sedoreovirinae;Orbivirus	CAM57242.2	A_wet_2_TRINITY_DN3496_c1_g1_i7	6.61e-18	97.1
Viruses;Riboviria;Reoviridae;Sedoreovirinae;Orbivirus	CAM57242.2	C_dry_2_TRINITY_DN2269_c0_g1_i1	6.42e-18	97.1
Viruses;Riboviria;Reoviridae;Sedoreovirinae;Orbivirus	CAM57242.2	A_dry_2_TRINITY_DN5_c0_g1_i22	3.83e-18	97.1
Viruses;Riboviria;Reoviridae;Sedoreovirinae;Orbivirus	CAM57242.2	A_dry_2_TRINITY_DN5_c0_g1_i23	4.24e-18	97.1
Viruses;Riboviria;Reoviridae;Sedoreovirinae;Orbivirus	CAM57242.2	A_dry_2_TRINITY_DN41169_c0_g5_i1	1.27e-17	95.3
Viruses;Riboviria;Reoviridae;Sedoreovirinae;Orbivirus	CAM57242.2	C_dry_1_TRINITY_DN136470_c0_g1_i1	3.38e-17	95.3
Viruses;Riboviria;Reoviridae;Sedoreovirinae;Orbivirus	CAM57242.2	C_dry_2_TRINITY_DN20280_c0_g1_i7	8.32e-17	93.5
Viruses;Riboviria;Reoviridae;Sedoreovirinae;Orbivirus	CAM57242.2	C_dry_2_TRINITY_DN20280_c0_g1_i10	8.26e-17	93.5
Viruses;ssRNAviruses;ssRNApositive-strandviruses,noDNAstage;Bromoviridae;Ilarvirus	ADE58487.1	A_dry_2_TRINITY_DN53_c1_g1_i1	2.31e-16	91.6
Viruses;ssRNAviruses;ssRNApositive-strandviruses,noDNAstage;Bromoviridae;Ilarvirus	ADE58487.1	A_dry_2_TRINITY_DN53_c1_g1_i2	2.31e-16	91.6
Viruses;Riboviria;Reoviridae;Sedoreovirinae;Orbivirus	CAM57242.2	C_dry_3_TRINITY_DN28398_c1_g1_i2	6.92e-17	93.5
Viruses;Riboviria;Reoviridae;Sedoreovirinae;Orbivirus	CAM57242.2	C_dry_3_TRINITY_DN28398_c1_g1_i1	5.45e-17	93.5
Viruses;Riboviria;Reoviridae;Sedoreovirinae;Orbivirus	CAM57242.2	C_wet_3_TRINITY_DN17600_c0_g2_i1	8.08e-17	93.5
Viruses;Riboviria;Reoviridae;Sedoreovirinae;Orbivirus	CAM57242.2	C_wet_2_TRINITY_DN23793_c0_g1_i2	2.79e-16	91.6
Viruses;Riboviria;Reoviridae;Sedoreovirinae;Orbivirus	CAM57242.2	C_wet_2_TRINITY_DN23793_c0_g1_i3	1.82e-16	91.6
Viruses;Riboviria;Reoviridae;Sedoreovirinae;Orbivirus	CAM57242.2	C_wet_1_TRINITY_DN2751_c0_g4_i4	2.91e-16	91.6
Viruses;Riboviria;Reoviridae;Sedoreovirinae;Orbivirus	CAM57242.2	C_wet_1_TRINITY_DN2751_c0_g2_i2	2.91e-16	91.6
Viruses;Riboviria;Reoviridae;Sedoreovirinae;Orbivirus	CAM57242.2	C_wet_1_TRINITY_DN2751_c0_g2_i1	2.96e-16	91.6
Viruses;Riboviria;Reoviridae;Sedoreovirinae;Orbivirus	CAM57242.2	C_wet_3_TRINITY_DN25096_c0_g1_i1	1.01e-15	89.8
Viruses;Riboviria;Reoviridae;Sedoreovirinae;Orbivirus	CAM57242.2	C_dry_3_TRINITY_DN17820_c0_g1_i3	3.5e-15	87.9
Viruses;Riboviria;Reoviridae;Sedoreovirinae;Orbivirus	CAM57242.2	A_wet_3_TRINITY_DN6737_c0_g1_i2	3.52e-15	87.9
Viruses;Riboviria;Reoviridae;Sedoreovirinae;Orbivirus	CAM57242.2	C_dry_1_TRINITY_DN1469_c0_g1_i2	1.32e-15	89.8
Viruses;ssRNAviruses;ssRNAnegative-strandviruses;Bunyavirales;Nairoviridae;Orthonairovirus	ARB51468.1	C_dry_3_TRINITY_DN375_c2_g1_i1	6.56e-16	89.8
Viruses;Riboviria;Reoviridae;Sedoreovirinae;Orbivirus	CAM57242.2	C_wet_2_TRINITY_DN6763_c0_g1_i1	9.23e-16	89.8
Viruses;Riboviria;Reoviridae;Sedoreovirinae;Orbivirus	CAM57242.2	C_dry_1_TRINITY_DN1469_c0_g1_i4	9.87e-16	89.8
Viruses;ssRNAviruses;ssRNApositive-strandviruses,noDNAstage;Bromoviridae;Ilarvirus	ADE58487.1	C_wet_2_TRINITY_DN17333_c0_g1_i1	2.21e-15	87.9
Viruses;Riboviria;Reoviridae;Sedoreovirinae;Orbivirus	CAM57242.2	A_wet_2_TRINITY_DN16385_c0_g1_i1	2.85e-15	87.9
Viruses;Riboviria;Reoviridae;Sedoreovirinae;Orbivirus	CAM57242.2	A_wet_2_TRINITY_DN16385_c0_g2_i1	3.37e-15	87.9
Viruses;Riboviria;Reoviridae;Sedoreovirinae;Orbivirus	CAM57242.2	A_wet_2_TRINITY_DN4080_c0_g1_i1	3.53e-15	87.9
Viruses;ssRNAviruses;ssRNApositive-strandviruses,noDNAstage;Picornavirales;Iflaviridae;Iflavirus	QEH61177.1	C_wet_1_TRINITY_DN12534_c0_g1_i2	2.21e-15	87.9
Viruses;Riboviria;Reoviridae;Sedoreovirinae;Orbivirus	CAM57242.2	A_wet_2_TRINITY_DN5177_c0_g1_i1	3.03e-15	87.9
Viruses;Riboviria;Narnaviridae;Mitovirus;unclassifiedMitovirus	QDH90040.1	A_dry_1_TRINITY_DN226900_c0_g1_i1	1.21e-84	269
Viruses;Riboviria;Narnaviridae;Mitovirus;unclassifiedMitovirus	QDH87218.1	A_wet_3_TRINITY_DN4577_c0_g1_i3	4.15e-37	159
Viruses;Riboviria;Narnaviridae;Mitovirus;unclassifiedMitovirus	QDH87218.1	A_wet_2_TRINITY_DN16912_c0_g1_i2	4.07e-37	159
Viruses;Riboviria;Narnaviridae;Mitovirus;unclassifiedMitovirus	QDH87218.1	A_wet_3_TRINITY_DN4577_c0_g1_i1	4.4e-37	159
Viruses;Riboviria;Narnaviridae;Mitovirus;unclassifiedMitovirus	QDH87218.1	A_wet_1_TRINITY_DN94663_c0_g1_i1	3.94e-37	159
Viruses;Riboviria;Narnaviridae;Mitovirus;unclassifiedMitovirus	QDH87218.1	A_wet_3_TRINITY_DN4577_c0_g1_i2	4.59e-37	159
Viruses;ssRNAviruses;ssRNAnegative-strandviruses;Bunyavirales;Nairoviridae;Orthonairovirus	ARB51468.1	A_dry_3_TRINITY_DN358_c0_g4_i1	2.6e-25	121
Viruses;ssRNAviruses;ssRNAnegative-strandviruses;Bunyavirales;Nairoviridae;Orthonairovirus	ARB51468.1	A_wet_1_TRINITY_DN83_c0_g1_i16	3.4e-25	121
Viruses;ssRNAviruses;ssRNAnegative-strandviruses;Bunyavirales;Nairoviridae;Orthonairovirus	ARB51468.1	C_wet_1_TRINITY_DN12564_c0_g1_i3	1.55e-24	119
Viruses;ssRNAviruses;ssRNAnegative-strandviruses;Bunyavirales;Nairoviridae;Orthonairovirus	ARB51468.1	A_wet_3_TRINITY_DN7769_c1_g1_i1	9.75e-13	78.7
Viruses;Riboviria;Reoviridae;Sedoreovirinae;Orbivirus	CAM57242.2	C_wet_3_TRINITY_DN17757_c0_g1_i1	2.09e-12	78.7
Viruses;Riboviria;Reoviridae;Sedoreovirinae;Orbivirus	CAM57242.2	C_wet_3_TRINITY_DN17757_c0_g1_i2	2.04e-12	78.7
Viruses;ssRNAviruses;ssRNAnegative-strandviruses;Bunyavirales;Nairoviridae;Orthonairovirus	ARB51468.1	A_dry_2_TRINITY_DN54407_c0_g1_i1	1.13e-23	115
Viruses;ssRNAviruses;ssRNAnegative-strandviruses;Bunyavirales;Nairoviridae;Orthonairovirus	ARB51468.1	A_dry_1_TRINITY_DN1463_c0_g1_i1	1.39e-23	115
Viruses;ssRNAviruses;ssRNAnegative-strandviruses;Bunyavirales;Nairoviridae;Orthonairovirus	ARB51468.1	A_dry_1_TRINITY_DN1463_c0_g1_i3	1.37e-23	115
Viruses;ssRNAviruses;ssRNAnegative-strandviruses;Bunyavirales;Nairoviridae;Orthonairovirus	ARB51468.1	A_dry_1_TRINITY_DN1463_c0_g1_i2	1.37e-23	115
Viruses;Riboviria;Narnaviridae;Mitovirus;unclassifiedMitovirus	NP_001012452.1	A_dry_2_TRINITY_DN50842_c0_g1_i1	1.1e-11	76.8
Viruses;Riboviria;Narnaviridae;Mitovirus;unclassifiedMitovirus	NP_001012452.1	C_dry_1_TRINITY_DN8885_c0_g1_i1	4.84e-12	76.8
Viruses;Riboviria;Reoviridae;Sedoreovirinae;Orbivirus	CAM57242.2	C_wet_1_TRINITY_DN7505_c0_g1_i1	2.8e-11	75
Viruses;Riboviria;Reoviridae;Sedoreovirinae;Orbivirus	CAM57242.2	C_wet_1_TRINITY_DN31370_c0_g1_i1	2.64e-11	75
Viruses;ssRNAviruses;ssRNApositive-strandviruses,noDNAstage;Picornavirales;Secoviridae;Comovirinae;Fabavirus	NP_951030.1	A_dry_3_TRINITY_DN1173_c0_g1_i7	2.1e-11	75
Viruses;ssRNAviruses;ssRNAnegative-strandviruses;Bunyavirales;Nairoviridae;Orthonairovirus	ARB51468.1	C_dry_3_TRINITY_DN1774_c1_g1_i2	2.9e-22	111
Viruses;dsRNAviruses;Reoviridae;Sedoreovirinae;Orbivirus	ATW68818.1	A_wet_1_TRINITY_DN177216_c0_g1_i1	3.76e-10	71.3
Viruses;dsRNAviruses;Reoviridae;Sedoreovirinae;Orbivirus	ATW68818.1	C_dry_1_TRINITY_DN42940_c0_g3_i1	2.64e-10	71.3
Viruses;Riboviria;Negarnaviricota;Polyploviricotina;Ellioviricetes;Bunyavirales;Peribunyaviridae;Orthobunyavirus	AGM34029.1	A_wet_2_TRINITY_DN3538_c0_g2_i1	7.28e-21	106
Viruses;ssRNAviruses;ssRNApositive-strandviruses,noDNAstage;Picornavirales;Secoviridae;Comovirinae;Fabavirus	NP_951030.1	C_dry_2_TRINITY_DN6865_c0_g3_i2	4.5e-10	71.3
Viruses;ssRNAviruses;ssRNApositive-strandviruses,noDNAstage;Picornavirales;Secoviridae;Comovirinae;Fabavirus	NP_951030.1	A_wet_3_TRINITY_DN15873_c0_g1_i1	3.91e-10	71.3
Viruses;ssRNAviruses;ssRNAnegative-strandviruses;Bunyavirales;Nairoviridae;Orthonairovirus	ARB51468.1	C_wet_1_TRINITY_DN1338_c3_g2_i2	6.62e-21	106
Viruses;ssRNAviruses;ssRNAnegative-strandviruses;Bunyavirales;Nairoviridae;Orthonairovirus	ARB51468.1	A_wet_3_TRINITY_DN4842_c1_g1_i1	5.18e-21	106
Viruses;ssRNAviruses;ssRNAnegative-strandviruses;Bunyavirales;Nairoviridae;Orthonairovirus	ARB51468.1	C_wet_1_TRINITY_DN1338_c3_g2_i3	4.58e-21	106
Viruses;ssRNAviruses;ssRNApositive-strandviruses,noDNAstage;Picornavirales;Picornaviridae;Teschovirus	BAB32794.1	C_wet_2_TRINITY_DN228_c0_g2_i8	3.31e-10	71.3
Viruses;ssRNAviruses;ssRNApositive-strandviruses,noDNAstage;Picornavirales;Picornaviridae;Teschovirus	BAB32794.1	C_wet_1_TRINITY_DN1075_c0_g2_i1	2.39e-10	71.3
Viruses;ssRNAviruses;ssRNAnegative-strandviruses;Bunyavirales;Nairoviridae;Orthonairovirus	ARB51468.1	A_dry_1_TRINITY_DN4005_c0_g2_i1	1.45e-20	106
Viruses;ssRNAviruses;ssRNAnegative-strandviruses;Bunyavirales;Nairoviridae;Orthonairovirus	ARB51468.1	A_dry_1_TRINITY_DN4005_c0_g2_i3	1.22e-20	106
Viruses;Riboviria;Negarnaviricota;Polyploviricotina;Ellioviricetes;Bunyavirales;Peribunyaviridae;Orthobunyavirus	AGM34029.1	A_dry_2_TRINITY_DN40142_c0_g2_i1	6.57e-10	69.4
Viruses;ssRNAviruses;ssRNApositive-strandviruses,noDNAstage;Picornavirales;Secoviridae;Comovirinae;Fabavirus	NP_951030.1	A_wet_3_TRINITY_DN8152_c0_g1_i8	9.55e-10	69.4
Viruses;ssRNAviruses;ssRNApositive-strandviruses,noDNAstage;Picornavirales;Picornaviridae;Teschovirus	BAB32794.1	A_wet_1_TRINITY_DN52601_c0_g1_i1	4.23e-09	67.6
Viruses;ssRNAviruses;ssRNApositive-strandviruses,noDNAstage;Picornavirales;Secoviridae;Comovirinae;Fabavirus	NP_951030.1	A_wet_2_TRINITY_DN6592_c0_g1_i5	1.72e-09	69.4
Viruses;ssRNAviruses;ssRNApositive-strandviruses,noDNAstage;Picornavirales;Secoviridae;Comovirinae;Fabavirus	NP_951030.1	A_wet_3_TRINITY_DN8152_c0_g1_i3	1.49e-09	69.4
Viruses;ssRNAviruses;ssRNApositive-strandviruses,noDNAstage;Picornavirales;Secoviridae;Comovirinae;Fabavirus	NP_951030.1	A_wet_2_TRINITY_DN6209_c0_g1_i1	1.45e-09	69.4
Viruses;ssRNAviruses;ssRNApositive-strandviruses,noDNAstage;Picornavirales;Secoviridae;Comovirinae;Fabavirus	NP_951030.1	C_wet_2_TRINITY_DN11610_c0_g2_i1	7.96e-10	69.4
Viruses;ssRNAviruses;ssRNApositive-strandviruses,noDNAstage;Picornavirales;Secoviridae;Comovirinae;Fabavirus	NP_951030.1	C_wet_2_TRINITY_DN10720_c0_g2_i1	1.3e-09	69.4
Viruses;ssRNAviruses;ssRNApositive-strandviruses,noDNAstage;Picornavirales;Secoviridae;Comovirinae;Fabavirus	NP_951030.1	A_wet_3_TRINITY_DN8152_c0_g1_i2	1.49e-09	69.4
Viruses;ssRNAviruses;ssRNApositive-strandviruses,noDNAstage;Picornavirales;Secoviridae;Comovirinae;Fabavirus	NP_951030.1	A_wet_3_TRINITY_DN7125_c0_g1_i1	8.95e-10	69.4
Viruses;ssRNAviruses;ssRNApositive-strandviruses,noDNAstage;Picornavirales;Picornaviridae;Teschovirus	BAB32794.1	C_dry_1_TRINITY_DN6516_c0_g3_i1	1.51e-08	67.6
Viruses;ssRNAviruses;ssRNApositive-strandviruses,noDNAstage;Picornavirales;Secoviridae;Comovirinae;Fabavirus	NP_951030.1	A_wet_3_TRINITY_DN24333_c0_g3_i1	2.92e-09	67.6
Viruses;ssRNAviruses;ssRNApositive-strandviruses,noDNAstage;Picornavirales;Picornaviridae;Teschovirus	BAB32794.1	A_dry_1_TRINITY_DN6421_c0_g1_i2	4.08e-09	67.6
Viruses;ssRNAviruses;ssRNApositive-strandviruses,noDNAstage;Picornavirales;Picornaviridae;Teschovirus	BAB32794.1	A_dry_2_TRINITY_DN1482_c1_g1_i2	2.62e-09	67.6
Viruses;ssRNAviruses;ssRNApositive-strandviruses,noDNAstage;Picornavirales;Secoviridae;Comovirinae;Fabavirus	NP_951030.1	A_wet_3_TRINITY_DN6551_c1_g1_i2	3.6e-09	67.6
Viruses;ssRNAviruses;ssRNApositive-strandviruses,noDNAstage;Picornavirales;Secoviridae;Comovirinae;Fabavirus	NP_951030.1	C_dry_2_TRINITY_DN4283_c1_g1_i2	5.13e-09	67.6
Viruses;ssRNAviruses;ssRNApositive-strandviruses,noDNAstage;Picornavirales;Secoviridae;Comovirinae;Fabavirus	NP_951030.1	A_wet_3_TRINITY_DN6551_c1_g1_i5	2.71e-09	67.6
Viruses;ssRNAviruses;ssRNApositive-strandviruses,noDNAstage;Picornavirales;Secoviridae;Comovirinae;Fabavirus	NP_951030.1	C_dry_2_TRINITY_DN4283_c1_g1_i1	5.09e-09	67.6
Viruses;ssRNAviruses;ssRNApositive-strandviruses,noDNAstage;Picornavirales;Secoviridae;Comovirinae;Fabavirus	NP_951030.1	C_dry_2_TRINITY_DN4283_c1_g1_i3	2.25e-09	67.6
Viruses;ssRNAviruses;ssRNApositive-strandviruses,noDNAstage;Picornavirales;Picornaviridae;Teschovirus	BAB32794.1	C_wet_2_TRINITY_DN228_c0_g1_i5	4.3e-09	67.6
Viruses;ssRNAviruses;ssRNApositive-strandviruses,noDNAstage;Picornavirales;Secoviridae;Comovirinae;Fabavirus	NP_951030.1	A_wet_2_TRINITY_DN6592_c0_g1_i4	6.25e-09	67.6
Viruses;ssRNAviruses;ssRNApositive-strandviruses,noDNAstage;Picornavirales;Secoviridae;Comovirinae;Fabavirus	NP_951030.1	A_wet_3_TRINITY_DN6551_c1_g1_i3	3.61e-09	67.6
Viruses;ssRNAviruses;ssRNApositive-strandviruses,noDNAstage;Picornavirales;Secoviridae;Comovirinae;Fabavirus	NP_951030.1	A_dry_2_TRINITY_DN41169_c0_g2_i1	5.13e-09	67.6
Viruses;ssRNAviruses;ssRNApositive-strandviruses,noDNAstage;Picornavirales;Picornaviridae;Teschovirus	BAB32794.1	C_dry_1_TRINITY_DN11673_c0_g1_i9	4.24e-09	67.6
Viruses;ssRNAviruses;ssRNApositive-strandviruses,noDNAstage;Picornavirales;Secoviridae;Comovirinae;Fabavirus	NP_951030.1	A_dry_2_TRINITY_DN41169_c0_g2_i4	5.11e-09	67.6
Viruses;ssRNAviruses;ssRNApositive-strandviruses,noDNAstage;Picornavirales;Secoviridae;Comovirinae;Fabavirus	NP_951030.1	C_dry_3_TRINITY_DN4016_c0_g1_i5	5.15e-09	67.6
Viruses;ssRNAviruses;ssRNApositive-strandviruses,noDNAstage;Picornavirales;Secoviridae;Comovirinae;Fabavirus	NP_951030.1	A_wet_2_TRINITY_DN6592_c0_g1_i6	6.25e-09	67.6
Viruses;ssRNAviruses;ssRNApositive-strandviruses,noDNAstage;Picornavirales;Secoviridae;Comovirinae;Fabavirus	NP_951030.1	A_wet_1_TRINITY_DN2831_c0_g3_i1	5.13e-09	67.6
Viruses;ssRNAviruses;ssRNApositive-strandviruses,noDNAstage;Picornavirales;Secoviridae;Comovirinae;Fabavirus	NP_951030.1	C_wet_1_TRINITY_DN5540_c0_g1_i1	4.78e-09	67.6
Viruses;ssRNAviruses;ssRNApositive-strandviruses,noDNAstage;Picornavirales;Picornaviridae;Teschovirus	BAB32794.1	C_dry_2_TRINITY_DN4172_c0_g1_i2	4.05e-09	67.6
Viruses;ssRNAviruses;ssRNApositive-strandviruses,noDNAstage;Picornavirales;Secoviridae;Comovirinae;Fabavirus	NP_951030.1	A_dry_2_TRINITY_DN41169_c0_g2_i2	5.13e-09	67.6
Viruses;ssRNAviruses;ssRNApositive-strandviruses,noDNAstage;Picornavirales;Picornaviridae;Teschovirus	BAB32794.1	C_dry_1_TRINITY_DN11673_c0_g1_i6	3.7e-09	67.6
Viruses;ssRNAviruses;ssRNApositive-strandviruses,noDNAstage;Picornavirales;Picornaviridae;Teschovirus	BAB32794.1	C_wet_2_TRINITY_DN228_c0_g1_i15	3.46e-09	67.6
Viruses;ssRNAviruses;ssRNApositive-strandviruses,noDNAstage;Picornavirales;Picornaviridae;Teschovirus	BAB32794.1	C_dry_1_TRINITY_DN11673_c0_g1_i2	4.24e-09	67.6
Viruses;ssRNAviruses;ssRNApositive-strandviruses,noDNAstage;Picornavirales;Picornaviridae;Teschovirus	BAB32794.1	C_dry_1_TRINITY_DN20905_c0_g1_i9	3.31e-09	67.6
Viruses;ssRNAviruses;ssRNApositive-strandviruses,noDNAstage;Picornavirales;Picornaviridae;Teschovirus	BAB32794.1	A_dry_2_TRINITY_DN30889_c0_g1_i1	3.77e-09	67.6
Viruses;ssRNAviruses;ssRNApositive-strandviruses,noDNAstage;Picornavirales;Picornaviridae;Teschovirus	BAB32794.1	C_dry_1_TRINITY_DN20905_c0_g1_i1	2.95e-09	67.6
Viruses;ssRNAviruses;ssRNApositive-strandviruses,noDNAstage;Picornavirales;Secoviridae;Comovirinae;Fabavirus	NP_951030.1	A_wet_3_TRINITY_DN10983_c0_g1_i9	5.64e-09	67.6
Viruses;ssRNAviruses;ssRNApositive-strandviruses,noDNAstage;Picornavirales;Picornaviridae;Teschovirus	BAB32794.1	C_dry_1_TRINITY_DN20905_c0_g1_i2	4.04e-09	67.6
Viruses;ssRNAviruses;ssRNApositive-strandviruses,noDNAstage;Picornavirales;Secoviridae;Comovirinae;Fabavirus	NP_951030.1	C_wet_1_TRINITY_DN5540_c0_g1_i2	4.82e-09	67.6
Viruses;ssRNAviruses;ssRNApositive-strandviruses,noDNAstage;Picornavirales;Picornaviridae;Teschovirus	BAB32794.1	C_dry_1_TRINITY_DN20905_c0_g1_i3	3.62e-09	67.6
Viruses;ssRNAviruses;ssRNApositive-strandviruses,noDNAstage;Picornavirales;Picornaviridae;Teschovirus	BAB32794.1	C_dry_1_TRINITY_DN11673_c0_g1_i1	4.24e-09	67.6
Viruses;ssRNAviruses;ssRNApositive-strandviruses,noDNAstage;Picornavirales;Picornaviridae;Teschovirus	BAB32794.1	C_dry_1_TRINITY_DN20905_c0_g1_i10	4.05e-09	67.6
Viruses;ssRNAviruses;ssRNApositive-strandviruses,noDNAstage;Picornavirales;Picornaviridae;Teschovirus	BAB32794.1	C_wet_3_TRINITY_DN4391_c0_g2_i1	4.96e-09	67.6
Viruses;ssRNAviruses;ssRNApositive-strandviruses,noDNAstage;Picornavirales;Picornaviridae;Teschovirus	BAB32794.1	C_dry_1_TRINITY_DN11673_c0_g1_i3	4.24e-09	67.6
Viruses;ssRNAviruses;ssRNApositive-strandviruses,noDNAstage;Picornavirales;Picornaviridae;Teschovirus	BAB32794.1	C_wet_3_TRINITY_DN10668_c0_g2_i2	3.47e-09	67.6
Viruses;ssRNAviruses;ssRNApositive-strandviruses,noDNAstage;Picornavirales;Picornaviridae;Teschovirus	BAB32794.1	A_dry_1_TRINITY_DN6421_c0_g1_i1	4.08e-09	67.6
Viruses;ssRNAviruses;ssRNApositive-strandviruses,noDNAstage;Picornavirales;Picornaviridae;Teschovirus	BAB32794.1	C_dry_1_TRINITY_DN25797_c0_g1_i9	4.48e-09	67.6
Viruses;ssRNAviruses;ssRNApositive-strandviruses,noDNAstage;Picornavirales;Picornaviridae;Teschovirus	BAB32794.1	A_wet_2_TRINITY_DN8618_c0_g1_i1	4.21e-09	67.6
Viruses;ssRNAviruses;ssRNApositive-strandviruses,noDNAstage;Picornavirales;Picornaviridae;Teschovirus	BAB32794.1	C_dry_3_TRINITY_DN22283_c0_g1_i2	3.17e-09	67.6
Viruses;ssRNAviruses;ssRNApositive-strandviruses,noDNAstage;Picornavirales;Picornaviridae;Teschovirus	BAB32794.1	A_dry_2_TRINITY_DN1482_c1_g1_i3	2.59e-09	67.6
Viruses;ssRNAviruses;ssRNApositive-strandviruses,noDNAstage;Picornavirales;Picornaviridae;Teschovirus	BAB32794.1	C_dry_3_TRINITY_DN9514_c0_g1_i1	3.61e-09	67.6
Viruses;ssRNAviruses;ssRNApositive-strandviruses,noDNAstage;Picornavirales;Picornaviridae;Teschovirus	BAB32794.1	C_wet_1_TRINITY_DN6573_c0_g1_i1	2.96e-09	67.6
Viruses;ssRNAviruses;ssRNApositive-strandviruses,noDNAstage;Picornavirales;Picornaviridae;Teschovirus	BAB32794.1	A_wet_1_TRINITY_DN1801_c0_g2_i1	4.04e-09	67.6
Viruses;ssRNAviruses;ssRNApositive-strandviruses,noDNAstage;Picornavirales;Picornaviridae;Teschovirus	BAB32794.1	A_dry_3_TRINITY_DN894_c0_g1_i13	3.74e-09	67.6
Viruses;ssRNAviruses;ssRNApositive-strandviruses,noDNAstage;Picornavirales;Picornaviridae;Teschovirus	BAB32794.1	C_dry_1_TRINITY_DN13773_c0_g2_i2	5.36e-09	67.6
Viruses;ssRNAviruses;ssRNApositive-strandviruses,noDNAstage;Picornavirales;Picornaviridae;Teschovirus	BAB32794.1	A_wet_3_TRINITY_DN585_c0_g1_i15	3.06e-09	67.6
Viruses;ssRNAviruses;ssRNApositive-strandviruses,noDNAstage;Picornavirales;Picornaviridae;Teschovirus	BAB32794.1	C_wet_2_TRINITY_DN228_c0_g1_i16	4.68e-09	67.6
Viruses;ssRNAviruses;ssRNApositive-strandviruses,noDNAstage;Picornavirales;Picornaviridae;Teschovirus	BAB32794.1	C_dry_2_TRINITY_DN31941_c0_g1_i1	4.23e-09	67.6
Viruses;ssRNAviruses;ssRNApositive-strandviruses,noDNAstage;Picornavirales;Picornaviridae;Teschovirus	BAB32794.1	A_dry_2_TRINITY_DN24194_c0_g1_i2	3.65e-09	67.6
Viruses;ssRNAviruses;ssRNApositive-strandviruses,noDNAstage;Picornavirales;Picornaviridae;Teschovirus	BAB32794.1	A_wet_3_TRINITY_DN17403_c1_g1_i1	3.11e-09	67.6
Viruses;ssRNAviruses;ssRNApositive-strandviruses,noDNAstage;Picornavirales;Picornaviridae;Teschovirus	BAB32794.1	A_dry_1_TRINITY_DN6421_c0_g1_i3	3.04e-09	67.6
Viruses;ssRNAviruses;ssRNApositive-strandviruses,noDNAstage;Picornavirales;Picornaviridae;Teschovirus	BAB32794.1	A_dry_3_TRINITY_DN3382_c0_g1_i1	3.28e-09	67.6
Viruses;ssRNAviruses;ssRNAnegative-strandviruses;Bunyavirales;Nairoviridae;Orthonairovirus	ARB51468.1	A_dry_2_TRINITY_DN18163_c0_g1_i1	1.4e-18	99
Viruses;ssRNAviruses;ssRNAnegative-strandviruses;Bunyavirales;Nairoviridae;Orthonairovirus	ARB51468.1	A_dry_2_TRINITY_DN18163_c0_g1_i2	1.42e-18	99
Viruses;Riboviria;Reoviridae;Sedoreovirinae;Orbivirus	CAM57242.2	C_wet_2_TRINITY_DN876_c1_g2_i4	3.94e-18	97.1
Viruses;ssRNAviruses;ssRNApositive-strandviruses,noDNAstage;Picornavirales;Picornaviridae;Teschovirus	BAB32794.1	A_dry_2_TRINITY_DN8844_c0_g1_i10	1.98e-08	65.8
Viruses;ssRNAviruses;ssRNApositive-strandviruses,noDNAstage;Picornavirales;Picornaviridae;Teschovirus	BAB32794.1	A_dry_2_TRINITY_DN5_c24_g1_i5	9.48e-09	65.8
Viruses;ssRNAviruses;ssRNApositive-strandviruses,noDNAstage;Picornavirales;Picornaviridae;Teschovirus	BAB32794.1	A_wet_3_TRINITY_DN8083_c0_g1_i4	2.15e-08	65.8
Viruses;ssRNAviruses;ssRNApositive-strandviruses,noDNAstage;Picornavirales;Picornaviridae;Teschovirus	BAB32794.1	A_wet_3_TRINITY_DN8083_c0_g1_i1	2.15e-08	65.8
Viruses;ssRNAviruses;ssRNApositive-strandviruses,noDNAstage;Picornavirales;Picornaviridae;Teschovirus	BAB32794.1	A_dry_1_TRINITY_DN11068_c1_g1_i1	1.08e-08	65.8
Viruses;ssRNAviruses;ssRNApositive-strandviruses,noDNAstage;Picornavirales;Picornaviridae;Teschovirus	BAB32794.1	C_dry_2_TRINITY_DN2_c20_g1_i1	1.24e-08	65.8
Viruses;ssRNAviruses;ssRNApositive-strandviruses,noDNAstage;Picornavirales;Picornaviridae;Teschovirus	BAB32794.1	C_dry_3_TRINITY_DN8_c181_g1_i1	1.3e-08	65.8
Viruses;ssRNAviruses;ssRNApositive-strandviruses,noDNAstage;Picornavirales;Picornaviridae;Teschovirus	BAB32794.1	A_wet_3_TRINITY_DN251408_c0_g1_i1	2.53e-08	65.8
Viruses;dsRNAviruses;Reoviridae;Sedoreovirinae;Orbivirus	ATW68818.1	A_dry_2_TRINITY_DN39036_c0_g1_i1	2.22e-08	65.8
Viruses;ssRNAviruses;ssRNApositive-strandviruses,noDNAstage;Picornavirales;Picornaviridae;Teschovirus	BAB32794.1	C_wet_3_TRINITY_DN15815_c0_g1_i1	9.01e-09	65.8
Viruses;ssRNAviruses;ssRNApositive-strandviruses,noDNAstage;Picornavirales;Picornaviridae;Teschovirus	BAB32794.1	A_dry_1_TRINITY_DN230311_c0_g1_i1	1.5e-08	65.8
Viruses;ssRNAviruses;ssRNApositive-strandviruses,noDNAstage;Picornavirales;Picornaviridae;Teschovirus	BAB32794.1	A_wet_3_TRINITY_DN6737_c0_g1_i1	1.09e-08	65.8
Viruses;ssRNAviruses;ssRNApositive-strandviruses,noDNAstage;Picornavirales;Picornaviridae;Teschovirus	BAB32794.1	A_dry_2_TRINITY_DN84806_c0_g1_i1	2e-08	65.8
Viruses;dsRNAviruses;Reoviridae;Sedoreovirinae;Orbivirus	ATW68818.1	A_dry_2_TRINITY_DN14343_c1_g1_i1	1.26e-08	65.8
Viruses;ssRNAviruses;ssRNApositive-strandviruses,noDNAstage;Picornavirales;Secoviridae;Comovirinae;Fabavirus	NP_951030.1	A_dry_2_TRINITY_DN24143_c0_g1_i1	1.76e-08	65.8
Viruses;ssRNAviruses;ssRNApositive-strandviruses,noDNAstage;Picornavirales;Picornaviridae;Teschovirus	BAB32794.1	A_dry_3_TRINITY_DN18854_c0_g1_i1	1.69e-08	65.8
Viruses;ssRNAviruses;ssRNApositive-strandviruses,noDNAstage;Picornavirales;Secoviridae;Comovirinae;Fabavirus	NP_951030.1	A_wet_1_TRINITY_DN1643_c0_g2_i3	1.35e-08	65.8
Viruses;ssRNAviruses;ssRNApositive-strandviruses,noDNAstage;Picornavirales;Picornaviridae;Teschovirus	BAB32794.1	A_dry_2_TRINITY_DN4911_c1_g1_i2	1.61e-08	65.8
Viruses;dsRNAviruses;Reoviridae;Sedoreovirinae;Orbivirus	ATW68818.1	A_dry_1_TRINITY_DN4094_c1_g1_i1	8.11e-09	65.8
Viruses;ssRNAviruses;ssRNApositive-strandviruses,noDNAstage;Picornavirales;Picornaviridae;Teschovirus	BAB32794.1	C_dry_2_TRINITY_DN9621_c0_g1_i4	1.23e-08	65.8
Viruses;ssRNAviruses;ssRNApositive-strandviruses,noDNAstage;Picornavirales;Picornaviridae;Teschovirus	BAB32794.1	A_wet_2_TRINITY_DN55701_c0_g1_i1	1.74e-08	65.8
Viruses;ssRNAviruses;ssRNApositive-strandviruses,noDNAstage;Picornavirales;Picornaviridae;Teschovirus	BAB32794.1	A_dry_1_TRINITY_DN1275_c0_g1_i1	8.49e-09	65.8
Viruses;ssRNAviruses;ssRNApositive-strandviruses,noDNAstage;Picornavirales;Picornaviridae;Teschovirus	BAB32794.1	C_wet_2_TRINITY_DN228_c0_g1_i19	1.2e-08	65.8
Viruses;ssRNAviruses;ssRNApositive-strandviruses,noDNAstage;Picornavirales;Picornaviridae;Teschovirus	BAB32794.1	C_dry_1_TRINITY_DN7746_c0_g1_i1	1.7e-08	65.8
Viruses;ssRNAviruses;ssRNApositive-strandviruses,noDNAstage;Picornavirales;Picornaviridae;Teschovirus	BAB32794.1	A_wet_3_TRINITY_DN8083_c0_g1_i2	2.18e-08	65.8
Viruses;ssRNAviruses;ssRNApositive-strandviruses,noDNAstage;Closteroviridae;Ampelovirus	AAF22738.1	A_dry_2_TRINITY_DN7148_c0_g3_i1	1.2e-08	65.8
Viruses;ssRNAviruses;ssRNApositive-strandviruses,noDNAstage;Picornavirales;Picornaviridae;Teschovirus	BAB32794.1	A_dry_1_TRINITY_DN11256_c0_g1_i4	1.41e-08	65.8
Viruses;ssRNAviruses;ssRNApositive-strandviruses,noDNAstage;Picornavirales;Picornaviridae;Teschovirus	BAB32794.1	C_wet_2_TRINITY_DN19364_c1_g1_i1	1.08e-08	65.8
Viruses;ssRNAviruses;ssRNApositive-strandviruses,noDNAstage;Picornavirales;Picornaviridae;Teschovirus	BAB32794.1	C_wet_1_TRINITY_DN10311_c0_g1_i1	1.7e-08	65.8
Viruses;ssRNAviruses;ssRNApositive-strandviruses,noDNAstage;Picornavirales;Secoviridae;Comovirinae;Fabavirus	NP_951030.1	A_wet_3_TRINITY_DN5502_c0_g1_i1	1.68e-08	65.8
Viruses;dsRNAviruses;Reoviridae;Sedoreovirinae;Orbivirus	ATW68818.1	A_dry_1_TRINITY_DN16225_c0_g1_i4	1.93e-08	65.8
Viruses;ssRNAviruses;ssRNApositive-strandviruses,noDNAstage;Picornavirales;Picornaviridae;Teschovirus	BAB32794.1	A_wet_1_TRINITY_DN94461_c0_g1_i1	1.35e-08	65.8
Viruses;ssRNAviruses;ssRNApositive-strandviruses,noDNAstage;Picornavirales;Picornaviridae;Teschovirus	BAB32794.1	A_dry_2_TRINITY_DN2572_c0_g1_i6	1.88e-08	65.8
Viruses;ssRNAviruses;ssRNApositive-strandviruses,noDNAstage;Picornavirales;Picornaviridae;Teschovirus	BAB32794.1	C_dry_2_TRINITY_DN9621_c0_g4_i1	1.82e-08	65.8
Viruses;ssRNAviruses;ssRNApositive-strandviruses,noDNAstage;Picornavirales;Secoviridae;Comovirinae;Fabavirus	NP_951030.1	C_wet_1_TRINITY_DN20081_c1_g1_i2	2.23e-08	65.8
Viruses;ssRNAviruses;ssRNApositive-strandviruses,noDNAstage;Picornavirales;Secoviridae;Comovirinae;Fabavirus	NP_951030.1	A_dry_2_TRINITY_DN12869_c0_g1_i5	1.18e-08	65.8
Viruses;ssRNAviruses;ssRNApositive-strandviruses,noDNAstage;Picornavirales;Picornaviridae;Teschovirus	BAB32794.1	C_dry_3_TRINITY_DN2049_c0_g1_i1	1.13e-08	65.8
Viruses;ssRNAviruses;ssRNApositive-strandviruses,noDNAstage;Picornavirales;Picornaviridae;Teschovirus	BAB32794.1	C_wet_1_TRINITY_DN7595_c0_g3_i2	1.36e-08	65.8
Viruses;ssRNAviruses;ssRNApositive-strandviruses,noDNAstage;Picornavirales;Picornaviridae;Teschovirus	BAB32794.1	C_dry_2_TRINITY_DN1400_c0_g1_i1	1.28e-08	65.8
Viruses;ssRNAviruses;ssRNApositive-strandviruses,noDNAstage;Picornavirales;Picornaviridae;Teschovirus	BAB32794.1	A_wet_3_TRINITY_DN8083_c0_g1_i3	2.17e-08	65.8
Viruses;ssRNAviruses;ssRNApositive-strandviruses,noDNAstage;Picornavirales;Picornaviridae;Teschovirus	BAB32794.1	A_dry_3_TRINITY_DN2144_c0_g1_i5	8.02e-09	65.8
Viruses;ssRNAviruses;ssRNApositive-strandviruses,noDNAstage;Picornavirales;Secoviridae;Comovirinae;Fabavirus	NP_951030.1	C_dry_2_TRINITY_DN12495_c0_g2_i1	1.07e-08	65.8
Viruses;ssRNAviruses;ssRNApositive-strandviruses,noDNAstage;Picornavirales;Picornaviridae;Teschovirus	BAB32794.1	A_dry_1_TRINITY_DN17083_c0_g1_i1	1.44e-08	65.8
Viruses;ssRNAviruses;ssRNApositive-strandviruses,noDNAstage;Picornavirales;Picornaviridae;Teschovirus	BAB32794.1	C_dry_2_TRINITY_DN3903_c0_g1_i4	1.36e-08	65.8
Viruses;ssRNAviruses;ssRNApositive-strandviruses,noDNAstage;Picornavirales;Picornaviridae;Teschovirus	BAB32794.1	A_dry_1_TRINITY_DN11256_c0_g1_i2	1.45e-08	65.8
Viruses;Riboviria;Reoviridae;Sedoreovirinae;Orbivirus	CAM57242.2	C_dry_2_TRINITY_DN20280_c0_g1_i8	1.58e-08	65.8
Viruses;ssRNAviruses;ssRNApositive-strandviruses,noDNAstage;Picornavirales;Picornaviridae;Teschovirus	BAB32794.1	C_dry_3_TRINITY_DN13964_c0_g1_i5	1.89e-08	65.8
Viruses;ssRNAviruses;ssRNApositive-strandviruses,noDNAstage;Picornavirales;Picornaviridae;Teschovirus	BAB32794.1	A_wet_3_TRINITY_DN2794_c0_g1_i1	1.03e-08	65.8
Viruses;ssRNAviruses;ssRNApositive-strandviruses,noDNAstage;Picornavirales;Picornaviridae;Teschovirus	BAB32794.1	C_dry_1_TRINITY_DN1031_c0_g1_i4	1.04e-08	65.8
Viruses;ssRNAviruses;ssRNApositive-strandviruses,noDNAstage;Picornavirales;Picornaviridae;Teschovirus	BAB32794.1	A_dry_1_TRINITY_DN1449_c0_g1_i3	1.1e-08	65.8
Viruses;ssRNAviruses;ssRNApositive-strandviruses,noDNAstage;Picornavirales;Secoviridae;Comovirinae;Fabavirus	NP_951030.1	A_wet_1_TRINITY_DN6882_c0_g1_i3	2.02e-08	65.8
Viruses;ssRNAviruses;ssRNApositive-strandviruses,noDNAstage;Picornavirales;Picornaviridae;Teschovirus	BAB32794.1	A_dry_2_TRINITY_DN24960_c0_g2_i2	9.52e-09	65.8
Viruses;ssRNAviruses;ssRNApositive-strandviruses,noDNAstage;Picornavirales;Picornaviridae;Teschovirus	BAB32794.1	A_dry_3_TRINITY_DN18854_c0_g1_i2	1.69e-08	65.8
Viruses;ssRNAviruses;ssRNApositive-strandviruses,noDNAstage;Picornavirales;Secoviridae;Comovirinae;Fabavirus	NP_951030.1	C_wet_1_TRINITY_DN20081_c1_g1_i3	1.97e-08	65.8
Viruses;ssRNAviruses;ssRNApositive-strandviruses,noDNAstage;Picornavirales;Picornaviridae;Teschovirus	BAB32794.1	A_dry_3_TRINITY_DN18854_c0_g1_i3	1.69e-08	65.8
Viruses;ssRNAviruses;ssRNApositive-strandviruses,noDNAstage;Picornavirales;Secoviridae;Comovirinae;Fabavirus	NP_951030.1	A_wet_1_TRINITY_DN6882_c0_g1_i1	2.03e-08	65.8
Viruses;ssRNAviruses;ssRNApositive-strandviruses,noDNAstage;Picornavirales;Secoviridae;Comovirinae;Fabavirus	NP_951030.1	A_wet_2_TRINITY_DN8862_c0_g1_i1	1.99e-08	65.8
Viruses;ssRNAviruses;ssRNApositive-strandviruses,noDNAstage;Picornavirales;Secoviridae;Comovirinae;Fabavirus	NP_951030.1	C_wet_2_TRINITY_DN55_c0_g1_i1	1.65e-08	65.8
Viruses;ssRNAviruses;ssRNApositive-strandviruses,noDNAstage;Picornavirales;Secoviridae;Comovirinae;Fabavirus	NP_951030.1	A_wet_2_TRINITY_DN8862_c0_g1_i4	2.15e-08	65.8
Viruses;ssRNAviruses;ssRNApositive-strandviruses,noDNAstage;Picornavirales;Secoviridae;Comovirinae;Fabavirus	NP_951030.1	A_wet_2_TRINITY_DN8862_c0_g1_i2	2.07e-08	65.8
Viruses;ssRNAviruses;ssRNApositive-strandviruses,noDNAstage;Picornavirales;Picornaviridae;Teschovirus	BAB32794.1	C_wet_2_TRINITY_DN6942_c0_g1_i2	1.86e-08	65.8
Viruses;ssRNAviruses;ssRNApositive-strandviruses,noDNAstage;Picornavirales;Picornaviridae;Teschovirus	BAB32794.1	C_wet_2_TRINITY_DN6942_c0_g1_i1	1.86e-08	65.8
Viruses;ssRNAviruses;ssRNApositive-strandviruses,noDNAstage;Picornavirales;Picornaviridae;Teschovirus	BAB32794.1	C_wet_2_TRINITY_DN10299_c0_g2_i1	1.21e-08	65.8
Viruses;dsRNAviruses;Reoviridae;Sedoreovirinae;Orbivirus	ATW68818.1	C_dry_3_TRINITY_DN17782_c1_g1_i1	1.03e-08	65.8
Viruses;ssRNAviruses;ssRNApositive-strandviruses,noDNAstage;Picornavirales;Picornaviridae;Teschovirus	BAB32794.1	C_dry_2_TRINITY_DN173_c0_g1_i3	2.06e-08	65.8
Viruses;ssRNAviruses;ssRNApositive-strandviruses,noDNAstage;Picornavirales;Picornaviridae;Teschovirus	BAB32794.1	C_dry_2_TRINITY_DN173_c0_g1_i2	1.54e-08	65.8
Viruses;ssRNAviruses;ssRNApositive-strandviruses,noDNAstage;Picornavirales;Secoviridae;Comovirinae;Fabavirus	NP_951030.1	C_wet_2_TRINITY_DN7120_c0_g1_i4	2.09e-08	65.8
Viruses;dsRNAviruses;Reoviridae;Sedoreovirinae;Orbivirus	ATW68818.1	C_dry_2_TRINITY_DN3878_c0_g3_i1	1.47e-08	65.8
Viruses;ssRNAviruses;ssRNApositive-strandviruses,noDNAstage;Picornavirales;Picornaviridae;Teschovirus	BAB32794.1	C_dry_1_TRINITY_DN9266_c0_g1_i1	1.54e-08	65.8
Viruses;ssRNAviruses;ssRNApositive-strandviruses,noDNAstage;Picornavirales;Secoviridae;Comovirinae;Fabavirus	NP_951030.1	C_wet_1_TRINITY_DN10694_c0_g2_i2	1.51e-08	65.8
Viruses;ssRNAviruses;ssRNApositive-strandviruses,noDNAstage;Picornavirales;Picornaviridae;Teschovirus	BAB32794.1	A_dry_1_TRINITY_DN11256_c0_g1_i3	1.44e-08	65.8
Viruses;ssRNAviruses;ssRNApositive-strandviruses,noDNAstage;Picornavirales;Picornaviridae;Teschovirus	BAB32794.1	A_dry_1_TRINITY_DN11256_c0_g1_i1	1.41e-08	65.8
Viruses;ssRNAviruses;ssRNApositive-strandviruses,noDNAstage;Picornavirales;Picornaviridae;Teschovirus	BAB32794.1	C_dry_1_TRINITY_DN21071_c0_g1_i1	2.08e-08	65.8
Viruses;ssRNAviruses;ssRNApositive-strandviruses,noDNAstage;Picornavirales;Picornaviridae;Teschovirus	BAB32794.1	A_dry_1_TRINITY_DN23001_c0_g1_i1	1.05e-08	65.8
Viruses;ssRNAviruses;ssRNApositive-strandviruses,noDNAstage;Picornavirales;Secoviridae;Comovirinae;Fabavirus	NP_951030.1	A_dry_1_TRINITY_DN4484_c0_g1_i1	2.1e-08	65.8
Viruses;ssRNAviruses;ssRNApositive-strandviruses,noDNAstage;Picornavirales;Picornaviridae;Teschovirus	BAB32794.1	A_dry_3_TRINITY_DN2739_c0_g1_i1	1.5e-08	65.8
Viruses;dsRNAviruses;Reoviridae;Sedoreovirinae;Orbivirus	ATW68818.1	C_wet_1_TRINITY_DN4686_c1_g1_i2	1.85e-08	65.8
Viruses;ssRNAviruses;ssRNApositive-strandviruses,noDNAstage;Picornavirales;Picornaviridae;Teschovirus	BAB32794.1	A_wet_3_TRINITY_DN6737_c0_g1_i3	1.09e-08	65.8
Viruses;dsRNAviruses;Reoviridae;Sedoreovirinae;Orbivirus	ATW68818.1	A_dry_1_TRINITY_DN16225_c0_g1_i1	1.93e-08	65.8
Viruses;ssRNAviruses;ssRNApositive-strandviruses,noDNAstage;Picornavirales;Secoviridae;Comovirinae;Fabavirus	NP_951030.1	C_wet_2_TRINITY_DN7120_c0_g1_i1	2.01e-08	65.8
Viruses;dsRNAviruses;Reoviridae;Sedoreovirinae;Orbivirus	ATW68818.1	C_wet_3_TRINITY_DN3883_c0_g2_i2	1.54e-08	65.8
Viruses;ssRNAviruses;ssRNApositive-strandviruses,noDNAstage;Picornavirales;Picornaviridae;Teschovirus	BAB32794.1	C_dry_2_TRINITY_DN9749_c0_g1_i1	1.91e-08	65.8
Viruses;ssRNAviruses;ssRNApositive-strandviruses,noDNAstage;Picornavirales;Secoviridae;Comovirinae;Fabavirus	NP_951030.1	A_wet_1_TRINITY_DN612_c1_g1_i3	1.86e-08	65.8
Viruses;ssRNAviruses;ssRNApositive-strandviruses,noDNAstage;Picornavirales;Secoviridae;Comovirinae;Fabavirus	NP_951030.1	A_dry_1_TRINITY_DN4484_c0_g1_i2	2.11e-08	65.8
Viruses;ssRNAviruses;ssRNApositive-strandviruses,noDNAstage;Picornavirales;Picornaviridae;Teschovirus	BAB32794.1	C_wet_2_TRINITY_DN7937_c0_g1_i1	1.33e-08	65.8
Viruses;ssRNAviruses;ssRNApositive-strandviruses,noDNAstage;Picornavirales;Secoviridae;Comovirinae;Fabavirus	NP_951030.1	A_wet_3_TRINITY_DN7322_c0_g1_i3	2.04e-08	65.8
Viruses;ssRNAviruses;ssRNApositive-strandviruses,noDNAstage;Picornavirales;Picornaviridae;Teschovirus	BAB32794.1	A_dry_2_TRINITY_DN5_c24_g1_i6	1.52e-08	65.8
Viruses;ssRNAviruses;ssRNApositive-strandviruses,noDNAstage;Picornavirales;Picornaviridae;Teschovirus	BAB32794.1	C_wet_3_TRINITY_DN7244_c0_g1_i1	1.55e-08	65.8
Viruses;ssRNAviruses;ssRNApositive-strandviruses,noDNAstage;Picornavirales;Secoviridae;Comovirinae;Fabavirus	NP_951030.1	C_wet_3_TRINITY_DN16511_c0_g3_i1	1.46e-08	65.8
Viruses;dsRNAviruses;Reoviridae;Sedoreovirinae;Orbivirus	ATW68818.1	C_wet_3_TRINITY_DN3883_c0_g2_i3	2.1e-08	65.8
Viruses;ssRNAviruses;ssRNApositive-strandviruses,noDNAstage;Picornavirales;Picornaviridae;Teschovirus	BAB32794.1	A_dry_3_TRINITY_DN2144_c0_g1_i10	1.2e-08	65.8
Viruses;ssRNAviruses;ssRNApositive-strandviruses,noDNAstage;Picornavirales;Secoviridae;Comovirinae;Fabavirus	NP_951030.1	A_wet_3_TRINITY_DN7322_c0_g1_i5	2.04e-08	65.8
Viruses;ssRNAviruses;ssRNApositive-strandviruses,noDNAstage;Picornavirales;Picornaviridae;Teschovirus	BAB32794.1	A_dry_2_TRINITY_DN2572_c0_g1_i5	2.84e-08	65.8
Viruses;ssRNAviruses;ssRNApositive-strandviruses,noDNAstage;Picornavirales;Picornaviridae;Teschovirus	BAB32794.1	C_dry_1_TRINITY_DN249_c0_g1_i10	2.24e-08	65.8
Viruses;ssRNAviruses;ssRNApositive-strandviruses,noDNAstage;Picornavirales;Secoviridae;Comovirinae;Fabavirus	NP_951030.1	A_dry_3_TRINITY_DN6000_c0_g1_i1	1.85e-08	65.8
Viruses;ssRNAviruses;ssRNApositive-strandviruses,noDNAstage;Picornavirales;Picornaviridae;Teschovirus	BAB32794.1	C_wet_2_TRINITY_DN4676_c0_g1_i3	1.07e-08	65.8
Viruses;ssRNAviruses;ssRNApositive-strandviruses,noDNAstage;Picornavirales;Secoviridae;Comovirinae;Fabavirus	NP_951030.1	A_dry_1_TRINITY_DN4484_c0_g1_i3	2.1e-08	65.8
Viruses;ssRNAviruses;ssRNApositive-strandviruses,noDNAstage;Picornavirales;Picornaviridae;Teschovirus	BAB32794.1	A_wet_1_TRINITY_DN4018_c0_g1_i9	2.3e-08	65.8
Viruses;ssRNAviruses;ssRNApositive-strandviruses,noDNAstage;Picornavirales;Secoviridae;Comovirinae;Fabavirus	NP_951030.1	A_wet_3_TRINITY_DN5502_c0_g1_i3	1.76e-08	65.8
Viruses;ssRNAviruses;ssRNApositive-strandviruses,noDNAstage;Picornavirales;Picornaviridae;Teschovirus	BAB32794.1	C_wet_3_TRINITY_DN1852_c0_g1_i1	1.34e-08	65.8
Viruses;ssRNAviruses;ssRNApositive-strandviruses,noDNAstage;Picornavirales;Picornaviridae;Teschovirus	BAB32794.1	A_wet_3_TRINITY_DN7125_c0_g2_i1	1.73e-08	65.8
Viruses;ssRNAviruses;ssRNApositive-strandviruses,noDNAstage;Picornavirales;Picornaviridae;Teschovirus	BAB32794.1	C_dry_1_TRINITY_DN4482_c0_g1_i3	1.95e-08	65.8
Viruses;ssRNAviruses;ssRNApositive-strandviruses,noDNAstage;Picornavirales;Secoviridae;Comovirinae;Fabavirus	NP_951030.1	A_dry_3_TRINITY_DN1698_c0_g1_i10	2.24e-08	65.8
Viruses;ssRNAviruses;ssRNApositive-strandviruses,noDNAstage;Picornavirales;Picornaviridae;Teschovirus	BAB32794.1	A_wet_2_TRINITY_DN5098_c0_g1_i8	1.83e-08	65.8
Viruses;ssRNAviruses;ssRNApositive-strandviruses,noDNAstage;Picornavirales;Picornaviridae;Teschovirus	BAB32794.1	A_wet_2_TRINITY_DN4720_c0_g1_i1	1.38e-08	65.8
Viruses;ssRNAviruses;ssRNApositive-strandviruses,noDNAstage;Picornavirales;Picornaviridae;Teschovirus	BAB32794.1	A_wet_1_TRINITY_DN4018_c0_g1_i5	2.3e-08	65.8
Viruses;ssRNAviruses;ssRNApositive-strandviruses,noDNAstage;Picornavirales;Picornaviridae;Teschovirus	BAB32794.1	C_wet_2_TRINITY_DN7937_c0_g1_i2	1.33e-08	65.8
Viruses;dsRNAviruses;Reoviridae;Sedoreovirinae;Orbivirus	ATW68818.1	C_wet_1_TRINITY_DN4686_c1_g1_i1	1.84e-08	65.8
Viruses;ssRNAviruses;ssRNApositive-strandviruses,noDNAstage;Picornavirales;Secoviridae;Comovirinae;Fabavirus	NP_951030.1	C_wet_2_TRINITY_DN55_c0_g1_i7	2.28e-08	65.8
Viruses;ssRNAviruses;ssRNApositive-strandviruses,noDNAstage;Picornavirales;Picornaviridae;Teschovirus	BAB32794.1	A_dry_2_TRINITY_DN5_c24_g1_i10	1.15e-08	65.8
Viruses;ssRNAviruses;ssRNApositive-strandviruses,noDNAstage;Picornavirales;Secoviridae;Comovirinae;Fabavirus	NP_951030.1	C_wet_1_TRINITY_DN1213_c0_g1_i10	2.36e-08	65.8
Viruses;dsRNAviruses;Reoviridae;Sedoreovirinae;Orbivirus	ATW68818.1	C_dry_2_TRINITY_DN1452_c0_g1_i2	1.83e-08	65.8
Viruses;ssRNAviruses;ssRNApositive-strandviruses,noDNAstage;Picornavirales;Picornaviridae;Teschovirus	BAB32794.1	A_dry_2_TRINITY_DN5_c24_g1_i3	1.33e-08	65.8
Viruses;ssRNAviruses;ssRNApositive-strandviruses,noDNAstage;Picornavirales;Secoviridae;Comovirinae;Fabavirus	NP_951030.1	A_wet_3_TRINITY_DN3871_c0_g1_i1	1.83e-08	65.8
Viruses;ssRNAviruses;ssRNApositive-strandviruses,noDNAstage;Picornavirales;Secoviridae;Comovirinae;Fabavirus	NP_951030.1	C_wet_2_TRINITY_DN4224_c0_g2_i1	2.35e-08	65.8
Viruses;ssRNAviruses;ssRNApositive-strandviruses,noDNAstage;Picornavirales;Picornaviridae;Teschovirus	BAB32794.1	C_dry_1_TRINITY_DN4482_c0_g1_i1	1.48e-08	65.8
Viruses;ssRNAviruses;ssRNApositive-strandviruses,noDNAstage;Picornavirales;Secoviridae;Comovirinae;Fabavirus	NP_951030.1	C_wet_1_TRINITY_DN1213_c0_g1_i6	2.28e-08	65.8
Viruses;ssRNAviruses;ssRNApositive-strandviruses,noDNAstage;Picornavirales;Picornaviridae;Teschovirus	BAB32794.1	A_wet_2_TRINITY_DN8204_c0_g1_i3	1.46e-08	65.8
Viruses;ssRNAviruses;ssRNApositive-strandviruses,noDNAstage;Picornavirales;Picornaviridae;Teschovirus	BAB32794.1	C_wet_2_TRINITY_DN10299_c0_g3_i1	1.56e-08	65.8
Viruses;ssRNAviruses;ssRNApositive-strandviruses,noDNAstage;Picornavirales;Secoviridae;Comovirinae;Fabavirus	NP_951030.1	A_wet_3_TRINITY_DN28_c1_g1_i6	2.1e-08	65.8
Viruses;ssRNAviruses;ssRNApositive-strandviruses,noDNAstage;Picornavirales;Picornaviridae;Teschovirus	BAB32794.1	A_dry_1_TRINITY_DN8342_c0_g1_i7	1.83e-08	65.8
Viruses;ssRNAviruses;ssRNApositive-strandviruses,noDNAstage;Picornavirales;Picornaviridae;Teschovirus	BAB32794.1	C_dry_1_TRINITY_DN249_c0_g1_i15	2.23e-08	65.8
Viruses;ssRNAviruses;ssRNApositive-strandviruses,noDNAstage;Picornavirales;Picornaviridae;Teschovirus	BAB32794.1	C_wet_1_TRINITY_DN2_c0_g1_i18	3.11e-08	65.8
Viruses;ssRNAviruses;ssRNApositive-strandviruses,noDNAstage;Picornavirales;Picornaviridae;Teschovirus	BAB32794.1	A_wet_2_TRINITY_DN5098_c0_g1_i4	1.83e-08	65.8
Viruses;ssRNAviruses;ssRNApositive-strandviruses,noDNAstage;Picornavirales;Picornaviridae;Teschovirus	BAB32794.1	C_dry_1_TRINITY_DN4482_c0_g1_i2	1.95e-08	65.8
Viruses;ssRNAviruses;ssRNApositive-strandviruses,noDNAstage;Picornavirales;Picornaviridae;Teschovirus	BAB32794.1	A_dry_3_TRINITY_DN5306_c0_g1_i1	2.29e-08	65.8
Viruses;ssRNAviruses;ssRNApositive-strandviruses,noDNAstage;Picornavirales;Picornaviridae;Teschovirus	BAB32794.1	C_wet_1_TRINITY_DN7595_c0_g3_i1	1.36e-08	65.8
Viruses;ssRNAviruses;ssRNApositive-strandviruses,noDNAstage;Picornavirales;Secoviridae;Comovirinae;Fabavirus	NP_951030.1	A_wet_1_TRINITY_DN612_c1_g1_i2	1.9e-08	65.8
Viruses;ssRNAviruses;ssRNApositive-strandviruses,noDNAstage;Picornavirales;Picornaviridae;Teschovirus	BAB32794.1	A_wet_3_TRINITY_DN9619_c0_g1_i5	1.12e-08	65.8
Viruses;ssRNAviruses;ssRNApositive-strandviruses,noDNAstage;Picornavirales;Picornaviridae;Teschovirus	BAB32794.1	A_wet_2_TRINITY_DN273_c0_g1_i8	2.14e-08	65.8
Viruses;ssRNAviruses;ssRNApositive-strandviruses,noDNAstage;Picornavirales;Picornaviridae;Teschovirus	BAB32794.1	C_wet_1_TRINITY_DN2_c0_g1_i9	2.4e-08	65.8
Viruses;ssRNAviruses;ssRNApositive-strandviruses,noDNAstage;Picornavirales;Picornaviridae;Teschovirus	BAB32794.1	C_wet_2_TRINITY_DN2873_c0_g1_i7	1.17e-08	65.8
Viruses;ssRNAviruses;ssRNApositive-strandviruses,noDNAstage;Picornavirales;Picornaviridae;Teschovirus	BAB32794.1	A_wet_3_TRINITY_DN121_c0_g1_i3	1.99e-08	65.8
Viruses;ssRNAviruses;ssRNApositive-strandviruses,noDNAstage;Picornavirales;Picornaviridae;Teschovirus	BAB32794.1	A_wet_2_TRINITY_DN3496_c1_g1_i4	1.06e-08	65.8
Viruses;ssRNAviruses;ssRNApositive-strandviruses,noDNAstage;Picornavirales;Picornaviridae;Teschovirus	BAB32794.1	C_wet_2_TRINITY_DN2450_c0_g1_i8	2.13e-08	65.8
Viruses;ssRNAviruses;ssRNApositive-strandviruses,noDNAstage;Picornavirales;Secoviridae;Comovirinae;Fabavirus	NP_951030.1	C_wet_2_TRINITY_DN55_c0_g1_i4	2.2e-08	65.8
Viruses;ssRNAviruses;ssRNApositive-strandviruses,noDNAstage;Picornavirales;Picornaviridae;Teschovirus	BAB32794.1	C_wet_2_TRINITY_DN2450_c0_g1_i5	2.14e-08	65.8
Viruses;ssRNAviruses;ssRNApositive-strandviruses,noDNAstage;Picornavirales;Picornaviridae;Teschovirus	BAB32794.1	C_dry_2_TRINITY_DN4858_c1_g1_i5	1.12e-08	65.8
Viruses;ssRNAviruses;ssRNApositive-strandviruses,noDNAstage;Picornavirales;Secoviridae;Comovirinae;Fabavirus	NP_951030.1	A_dry_2_TRINITY_DN411_c0_g1_i4	2.06e-08	65.8
Viruses;ssRNAviruses;ssRNApositive-strandviruses,noDNAstage;Picornavirales;Picornaviridae;Teschovirus	BAB32794.1	C_dry_2_TRINITY_DN4283_c0_g1_i1	1.61e-08	65.8
Viruses;ssRNAviruses;ssRNApositive-strandviruses,noDNAstage;Picornavirales;Picornaviridae;Teschovirus	BAB32794.1	C_wet_2_TRINITY_DN10299_c0_g2_i3	1.21e-08	65.8
Viruses;ssRNAviruses;ssRNApositive-strandviruses,noDNAstage;Picornavirales;Picornaviridae;Teschovirus	BAB32794.1	C_wet_2_TRINITY_DN2873_c0_g1_i6	1.03e-08	65.8
Viruses;ssRNAviruses;ssRNApositive-strandviruses,noDNAstage;Picornavirales;Secoviridae;Comovirinae;Fabavirus	NP_951030.1	A_wet_3_TRINITY_DN121_c0_g1_i2	2.05e-08	65.8
Viruses;ssRNAviruses;ssRNApositive-strandviruses,noDNAstage;Picornavirales;Picornaviridae;Teschovirus	BAB32794.1	A_dry_1_TRINITY_DN1275_c0_g1_i2	1.4e-08	65.8
Viruses;ssRNAviruses;ssRNApositive-strandviruses,noDNAstage;Picornavirales;Picornaviridae;Teschovirus	BAB32794.1	A_wet_3_TRINITY_DN3063_c0_g1_i1	9.78e-09	65.8
Viruses;ssRNAviruses;ssRNApositive-strandviruses,noDNAstage;Picornavirales;Secoviridae;Comovirinae;Fabavirus	NP_951030.1	C_dry_2_TRINITY_DN824_c0_g1_i1	2.27e-08	65.8
Viruses;ssRNAviruses;ssRNApositive-strandviruses,noDNAstage;Picornavirales;Picornaviridae;Teschovirus	BAB32794.1	C_wet_1_TRINITY_DN2_c0_g1_i23	2.83e-08	65.8
Viruses;ssRNAviruses;ssRNApositive-strandviruses,noDNAstage;Picornavirales;Picornaviridae;Teschovirus	BAB32794.1	C_wet_2_TRINITY_DN2450_c0_g1_i7	2.14e-08	65.8
Viruses;ssRNAviruses;ssRNApositive-strandviruses,noDNAstage;Picornavirales;Picornaviridae;Teschovirus	BAB32794.1	C_wet_2_TRINITY_DN2450_c0_g1_i4	2.14e-08	65.8
Viruses;ssRNAviruses;ssRNApositive-strandviruses,noDNAstage;Picornavirales;Picornaviridae;Teschovirus	BAB32794.1	A_wet_2_TRINITY_DN5098_c0_g1_i3	1.83e-08	65.8
Viruses;ssRNAviruses;ssRNApositive-strandviruses,noDNAstage;Picornavirales;Secoviridae;Comovirinae;Fabavirus	NP_951030.1	C_dry_1_TRINITY_DN1639_c0_g1_i1	2.43e-08	65.8
Viruses;ssRNAviruses;ssRNApositive-strandviruses,noDNAstage;Picornavirales;Picornaviridae;Teschovirus	BAB32794.1	C_wet_1_TRINITY_DN10911_c0_g1_i1	1.53e-08	65.8
Viruses;ssRNAviruses;ssRNApositive-strandviruses,noDNAstage;Picornavirales;Picornaviridae;Teschovirus	BAB32794.1	A_wet_1_TRINITY_DN120_c0_g1_i1	1.36e-08	65.8
Viruses;ssRNAviruses;ssRNApositive-strandviruses,noDNAstage;Picornavirales;Picornaviridae;Teschovirus	BAB32794.1	C_wet_2_TRINITY_DN228_c0_g1_i18	1.35e-08	65.8
Viruses;ssRNAviruses;ssRNApositive-strandviruses,noDNAstage;Picornavirales;Secoviridae;Comovirinae;Fabavirus	NP_951030.1	A_dry_3_TRINITY_DN1698_c0_g1_i1	1.98e-08	65.8
Viruses;ssRNAviruses;ssRNApositive-strandviruses,noDNAstage;Picornavirales;Picornaviridae;Teschovirus	BAB32794.1	A_dry_2_TRINITY_DN5_c24_g1_i7	1.53e-08	65.8
Viruses;ssRNAviruses;ssRNApositive-strandviruses,noDNAstage;Picornavirales;Picornaviridae;Teschovirus	BAB32794.1	A_wet_3_TRINITY_DN3063_c0_g1_i10	1.38e-08	65.8
Viruses;ssRNAviruses;ssRNApositive-strandviruses,noDNAstage;Picornavirales;Secoviridae;Comovirinae;Fabavirus	NP_951030.1	C_dry_1_TRINITY_DN1639_c0_g1_i5	2.35e-08	65.8
Viruses;ssRNAviruses;ssRNApositive-strandviruses,noDNAstage;Picornavirales;Picornaviridae;Teschovirus	BAB32794.1	A_dry_2_TRINITY_DN5_c24_g1_i2	1.51e-08	65.8
Viruses;ssRNAviruses;ssRNApositive-strandviruses,noDNAstage;Picornavirales;Picornaviridae;Teschovirus	BAB32794.1	A_wet_1_TRINITY_DN2554_c0_g1_i4	1.82e-08	65.8
Viruses;ssRNAviruses;ssRNApositive-strandviruses,noDNAstage;Picornavirales;Picornaviridae;Teschovirus	BAB32794.1	A_wet_2_TRINITY_DN1_c1_g1_i18	1.27e-08	65.8
Viruses;ssRNAviruses;ssRNApositive-strandviruses,noDNAstage;Picornavirales;Picornaviridae;Teschovirus	BAB32794.1	A_wet_1_TRINITY_DN2554_c0_g1_i3	1.82e-08	65.8
Viruses;ssRNAviruses;ssRNApositive-strandviruses,noDNAstage;Picornavirales;Picornaviridae;Teschovirus	BAB32794.1	A_wet_3_TRINITY_DN2948_c0_g1_i1	1.13e-08	65.8
Viruses;ssRNAviruses;ssRNApositive-strandviruses,noDNAstage;Picornavirales;Picornaviridae;Teschovirus	BAB32794.1	A_dry_3_TRINITY_DN5306_c0_g1_i3	2.29e-08	65.8
Viruses;ssRNAviruses;ssRNApositive-strandviruses,noDNAstage;Picornavirales;Picornaviridae;Teschovirus	BAB32794.1	A_dry_1_TRINITY_DN2_c31_g1_i8	2.21e-08	65.8
Viruses;ssRNAviruses;ssRNApositive-strandviruses,noDNAstage;Picornavirales;Picornaviridae;Teschovirus	BAB32794.1	A_dry_3_TRINITY_DN5306_c0_g1_i4	2.29e-08	65.8
Viruses;ssRNAviruses;ssRNApositive-strandviruses,noDNAstage;Picornavirales;Picornaviridae;Teschovirus	BAB32794.1	A_wet_3_TRINITY_DN7873_c0_g1_i1	1.06e-08	65.8
Viruses;ssRNAviruses;ssRNAnegative-strandviruses;Bunyavirales;Nairoviridae;Orthonairovirus	ARB51468.1	C_dry_3_TRINITY_DN1168_c1_g1_i1	1.03e-17	95.3
Viruses;ssRNAviruses;ssRNApositive-strandviruses,noDNAstage;Picornavirales;Secoviridae;Comovirinae;Fabavirus	NP_951030.1	C_wet_3_TRINITY_DN5801_c0_g1_i4	1.41e-17	95.3
Viruses;ssRNAviruses;ssRNAnegative-strandviruses;Bunyavirales;Nairoviridae;Orthonairovirus	ARB51468.1	C_dry_2_TRINITY_DN3854_c8_g1_i1	4.47e-18	97.1
Viruses;Riboviria;Negarnaviricota;Polyploviricotina;Ellioviricetes;Bunyavirales;Peribunyaviridae;Orthobunyavirus	AGM34029.1	A_wet_3_TRINITY_DN8352_c1_g1_i1	1.3e-27	128
Viruses;Riboviria;Negarnaviricota;Polyploviricotina;Ellioviricetes;Bunyavirales;Peribunyaviridae;Orthobunyavirus	AGM34029.1	C_dry_1_TRINITY_DN50371_c0_g1_i1	1.7e-27	128
Viruses;Riboviria;Negarnaviricota;Polyploviricotina;Ellioviricetes;Bunyavirales;Peribunyaviridae;Orthobunyavirus	AGM34029.1	C_dry_2_TRINITY_DN24188_c0_g1_i1	1.28e-27	128
Viruses;ssRNAviruses;ssRNApositive-strandviruses,noDNAstage;Picornavirales;Secoviridae;Comovirinae;Fabavirus	NP_951030.1	C_dry_3_TRINITY_DN2139_c0_g1_i6	3.12e-08	63.9
Viruses;dsRNAviruses;Reoviridae;Sedoreovirinae;Orbivirus	ATW68818.1	C_dry_3_TRINITY_DN3639_c1_g1_i1	2.96e-08	63.9
Viruses;ssRNAviruses;ssRNApositive-strandviruses,noDNAstage;Picornavirales;Secoviridae;Comovirinae;Fabavirus	NP_951030.1	C_dry_1_TRINITY_DN161299_c0_g1_i1	6.77e-08	63.9
Viruses;dsRNAviruses;Reoviridae;Sedoreovirinae;Orbivirus	ATW68818.1	A_dry_1_TRINITY_DN20840_c0_g1_i1	5.34e-08	63.9
Viruses;ssRNAviruses;ssRNApositive-strandviruses,noDNAstage;Picornavirales;Secoviridae;Comovirinae;Fabavirus	NP_951030.1	A_wet_3_TRINITY_DN24333_c0_g3_i3	4.86e-08	63.9
Viruses;dsRNAviruses;Reoviridae;Sedoreovirinae;Orbivirus	ATW68818.1	A_wet_3_TRINITY_DN13028_c0_g1_i7	2.79e-08	63.9
Viruses;ssRNAviruses;ssRNApositive-strandviruses,noDNAstage;Picornavirales;Secoviridae;Comovirinae;Fabavirus	NP_951030.1	C_wet_2_TRINITY_DN184236_c0_g1_i1	6.49e-08	63.9
Viruses;ssRNAviruses;ssRNApositive-strandviruses,noDNAstage;Picornavirales;Secoviridae;Comovirinae;Fabavirus	NP_951030.1	A_wet_3_TRINITY_DN54816_c0_g1_i1	1.08e-07	63.9
Viruses;dsRNAviruses;Reoviridae;Sedoreovirinae;Orbivirus	ATW68818.1	A_dry_2_TRINITY_DN209682_c0_g1_i1	5.32e-08	63.9
Viruses;ssRNAviruses;ssRNApositive-strandviruses,noDNAstage;Picornavirales;Secoviridae;Comovirinae;Fabavirus	NP_951030.1	C_wet_3_TRINITY_DN185178_c0_g1_i1	1.04e-07	63.9
Viruses;ssRNAviruses;ssRNApositive-strandviruses,noDNAstage;Picornavirales;Secoviridae;Comovirinae;Fabavirus	NP_951030.1	A_wet_3_TRINITY_DN24333_c0_g3_i4	4.36e-08	63.9
Viruses;ssRNAviruses;ssRNApositive-strandviruses,noDNAstage;Picornavirales;Secoviridae;Comovirinae;Fabavirus	NP_951030.1	C_wet_2_TRINITY_DN138442_c0_g1_i1	5.72e-08	63.9
Viruses;dsRNAviruses;Reoviridae;Sedoreovirinae;Orbivirus	ATW68818.1	C_dry_1_TRINITY_DN310482_c0_g1_i1	5.09e-08	63.9
Viruses;dsRNAviruses;Reoviridae;Sedoreovirinae;Orbivirus	ATW68818.1	C_wet_2_TRINITY_DN188397_c0_g1_i1	5.8e-08	63.9
Viruses;ssRNAviruses;ssRNApositive-strandviruses,noDNAstage;Picornavirales;Secoviridae;Comovirinae;Fabavirus	NP_951030.1	A_dry_3_TRINITY_DN20446_c0_g1_i1	8.74e-08	63.9
Viruses;ssRNAviruses;ssRNApositive-strandviruses,noDNAstage;Picornavirales;Secoviridae;Comovirinae;Fabavirus	NP_951030.1	A_dry_3_TRINITY_DN8797_c0_g1_i2	8.45e-08	63.9
Viruses;dsRNAviruses;Reoviridae;Sedoreovirinae;Orbivirus	ATW68818.1	C_dry_2_TRINITY_DN3508_c1_g1_i1	5.1e-08	63.9
Viruses;dsRNAviruses;Reoviridae;Sedoreovirinae;Orbivirus	ATW68818.1	A_dry_3_TRINITY_DN8433_c2_g1_i1	3.7e-08	63.9
Viruses;ssRNAviruses;ssRNApositive-strandviruses,noDNAstage;Picornavirales;Secoviridae;Comovirinae;Fabavirus	NP_951030.1	A_wet_1_TRINITY_DN22569_c0_g1_i1	1.07e-07	63.9
Viruses;ssRNAviruses;ssRNApositive-strandviruses,noDNAstage;Picornavirales;Secoviridae;Comovirinae;Fabavirus	NP_951030.1	C_wet_2_TRINITY_DN139888_c0_g1_i1	1.03e-07	63.9
Viruses;dsRNAviruses;Reoviridae;Sedoreovirinae;Orbivirus	ATW68818.1	A_dry_1_TRINITY_DN34389_c0_g2_i1	4.24e-08	63.9
Viruses;dsRNAviruses;Reoviridae;Sedoreovirinae;Orbivirus	ATW68818.1	A_wet_2_TRINITY_DN14437_c0_g1_i1	4.67e-08	63.9
Viruses;dsRNAviruses;Reoviridae;Sedoreovirinae;Orbivirus	ATW68818.1	A_wet_3_TRINITY_DN18063_c1_g1_i1	3.73e-08	63.9
Viruses;dsRNAviruses;Reoviridae;Sedoreovirinae;Orbivirus	ATW68818.1	C_dry_3_TRINITY_DN15557_c0_g1_i1	4.38e-08	63.9
Viruses;dsRNAviruses;Reoviridae;Sedoreovirinae;Orbivirus	ATW68818.1	A_wet_3_TRINITY_DN4767_c0_g1_i2	4.63e-08	63.9
Viruses;ssRNAviruses;ssRNApositive-strandviruses,noDNAstage;Picornavirales;Secoviridae;Comovirinae;Fabavirus	NP_951030.1	C_dry_1_TRINITY_DN10611_c0_g1_i3	9.43e-08	63.9
Viruses;dsRNAviruses;Reoviridae;Sedoreovirinae;Orbivirus	ATW68818.1	A_dry_3_TRINITY_DN3771_c0_g1_i1	4.56e-08	63.9
Viruses;dsRNAviruses;Reoviridae;Sedoreovirinae;Orbivirus	ATW68818.1	A_wet_1_TRINITY_DN4200_c1_g1_i1	3.41e-08	63.9
Viruses;dsRNAviruses;Reoviridae;Sedoreovirinae;Orbivirus	ATW68818.1	A_wet_3_TRINITY_DN13028_c0_g1_i6	7.42e-08	63.9
Viruses;ssRNAviruses;ssRNApositive-strandviruses,noDNAstage;Picornavirales;Picornaviridae;Teschovirus	BAB32794.1	A_dry_1_TRINITY_DN871_c0_g2_i1	4.9e-08	63.9
Viruses;ssRNAviruses;ssRNApositive-strandviruses,noDNAstage;Picornavirales;Picornaviridae;Teschovirus	BAB32794.1	C_dry_2_TRINITY_DN5032_c0_g2_i2	9.92e-08	63.9
Viruses;dsRNAviruses;Reoviridae;Sedoreovirinae;Orbivirus	ATW68818.1	A_wet_2_TRINITY_DN11038_c0_g1_i1	4.72e-08	63.9
Viruses;ssRNAviruses;ssRNApositive-strandviruses,noDNAstage;Picornavirales;Secoviridae;Comovirinae;Fabavirus	NP_951030.1	A_wet_3_TRINITY_DN592_c0_g2_i3	7.95e-17	93.5
Viruses;ssRNAviruses;ssRNApositive-strandviruses,noDNAstage;Picornavirales;Secoviridae;Comovirinae;Fabavirus	NP_951030.1	A_dry_1_TRINITY_DN8905_c0_g1_i2	6.92e-08	63.9
Viruses;dsRNAviruses;Reoviridae;Sedoreovirinae;Orbivirus	ATW68818.1	C_dry_1_TRINITY_DN185736_c0_g1_i1	5.6e-08	63.9
Viruses;ssRNAviruses;ssRNApositive-strandviruses,noDNAstage;Picornavirales;Secoviridae;Comovirinae;Fabavirus	NP_951030.1	A_dry_1_TRINITY_DN8368_c1_g1_i2	6.49e-17	93.5
Viruses;dsRNAviruses;Reoviridae;Sedoreovirinae;Orbivirus	ATW68818.1	C_dry_2_TRINITY_DN37074_c0_g1_i1	9.1e-08	63.9
Viruses;ssRNAviruses;ssRNApositive-strandviruses,noDNAstage;Picornavirales;Secoviridae;Comovirinae;Fabavirus	NP_951030.1	A_wet_1_TRINITY_DN612_c1_g1_i7	6.88e-08	63.9
Viruses;dsRNAviruses;Reoviridae;Sedoreovirinae;Orbivirus	ATW68818.1	A_dry_1_TRINITY_DN29435_c0_g1_i1	4.5e-08	63.9
Viruses;ssRNAviruses;ssRNApositive-strandviruses,noDNAstage;Picornavirales;Secoviridae;Comovirinae;Fabavirus	NP_951030.1	A_wet_3_TRINITY_DN592_c0_g2_i1	7.96e-17	93.5
Viruses;ssRNAviruses;ssRNApositive-strandviruses,noDNAstage;Picornavirales;Picornaviridae;Teschovirus	BAB32794.1	A_dry_3_TRINITY_DN10792_c0_g1_i1	5.86e-08	63.9
Viruses;dsRNAviruses;Reoviridae;Sedoreovirinae;Orbivirus	ATW68818.1	A_dry_1_TRINITY_DN29435_c0_g1_i2	4.49e-08	63.9
Viruses;dsRNAviruses;Hypoviridae;Hypovirus;unclassifiedHypovirus	AHE13861.1	A_dry_2_TRINITY_DN5_c1_g1_i20	2.2e-07	62.1
Viruses;ssRNAviruses;ssRNApositive-strandviruses,noDNAstage;Picornavirales;Secoviridae;Comovirinae;Fabavirus	NP_951030.1	C_wet_1_TRINITY_DN3923_c0_g1_i1	6.83e-08	63.9
Viruses;dsRNAviruses;Reoviridae;Sedoreovirinae;Orbivirus	ATW68818.1	A_dry_1_TRINITY_DN18922_c0_g1_i1	5.58e-08	63.9
Viruses;dsRNAviruses;Hypoviridae;Hypovirus;unclassifiedHypovirus	AHE13861.1	A_dry_2_TRINITY_DN5_c1_g1_i6	2.17e-07	62.1
Viruses;ssRNAviruses;ssRNApositive-strandviruses,noDNAstage;Picornavirales;Secoviridae;Comovirinae;Fabavirus	NP_951030.1	C_dry_2_TRINITY_DN2714_c0_g4_i1	7.52e-08	63.9
Viruses;dsRNAviruses;Reoviridae;Sedoreovirinae;Orbivirus	ATW68818.1	A_wet_3_TRINITY_DN18697_c0_g1_i1	4.19e-08	63.9
Viruses;dsRNAviruses;Reoviridae;Sedoreovirinae;Orbivirus	ATW68818.1	A_dry_3_TRINITY_DN24493_c0_g1_i1	5.18e-08	63.9
Viruses;dsRNAviruses;Hypoviridae;Hypovirus;unclassifiedHypovirus	AHE13861.1	A_wet_2_TRINITY_DN719_c0_g1_i9	5.1e-08	63.9
Viruses;dsRNAviruses;Hypoviridae;Hypovirus;unclassifiedHypovirus	AHE13861.1	A_dry_2_TRINITY_DN5_c1_g1_i2	3.12e-07	62.1
Viruses;Riboviria;Picornavirales;unclassifiedPicornavirales	QDH89953.1	A_wet_3_TRINITY_DN1_c517_g1_i1	1.28e-26	124
Viruses;Riboviria;Reoviridae;Sedoreovirinae;Orbivirus	CAM57242.2	A_dry_3_TRINITY_DN22669_c0_g1_i1	2.69e-16	91.6
Viruses;ssRNAviruses;ssRNApositive-strandviruses,noDNAstage;Picornavirales;Secoviridae;Comovirinae;Fabavirus	NP_951030.1	A_wet_3_TRINITY_DN12674_c0_g1_i2	2.43e-16	91.6
Viruses;ssRNAviruses;ssRNApositive-strandviruses,noDNAstage;Picornavirales;Secoviridae;Comovirinae;Fabavirus	NP_951030.1	A_wet_3_TRINITY_DN12674_c0_g1_i1	2.79e-16	91.6
Viruses;ssRNAviruses;ssRNApositive-strandviruses,noDNAstage;Picornavirales;Secoviridae;Comovirinae;Fabavirus	NP_951030.1	A_dry_1_TRINITY_DN5995_c0_g2_i1	3.18e-16	91.6
Viruses;ssRNAviruses;ssRNApositive-strandviruses,noDNAstage;Picornavirales;Secoviridae;Comovirinae;Fabavirus	NP_951030.1	C_dry_2_TRINITY_DN21688_c0_g1_i2	2.95e-16	91.6
Viruses;ssRNAviruses;ssRNApositive-strandviruses,noDNAstage;Picornavirales;Secoviridae;Comovirinae;Fabavirus	NP_951030.1	C_wet_1_TRINITY_DN18060_c0_g1_i1	2.38e-07	62.1
Viruses;ssRNAviruses;ssRNApositive-strandviruses,noDNAstage;Picornavirales;Secoviridae;Comovirinae;Fabavirus	NP_951030.1	A_wet_1_TRINITY_DN6882_c0_g1_i2	2.61e-07	62.1
Viruses;ssRNAviruses;ssRNApositive-strandviruses,noDNAstage;Picornavirales;Secoviridae;Comovirinae;Fabavirus	NP_951030.1	C_dry_2_TRINITY_DN3071_c0_g1_i1	2.75e-07	62.1
Viruses;ssRNAviruses;ssRNApositive-strandviruses,noDNAstage;Picornavirales;Secoviridae;Comovirinae;Fabavirus	NP_951030.1	A_wet_3_TRINITY_DN1875_c0_g1_i1	1.77e-07	62.1
Viruses;Riboviria;Reoviridae;Sedoreovirinae;Orbivirus	CAM57242.2	A_wet_3_TRINITY_DN64566_c0_g1_i2	1.25e-16	91.6
Viruses;Riboviria;Reoviridae;Sedoreovirinae;Orbivirus	CAM57242.2	A_dry_1_TRINITY_DN170762_c0_g1_i1	3.19e-16	91.6
Viruses;Riboviria;Reoviridae;Sedoreovirinae;Orbivirus	CAM57242.2	C_wet_1_TRINITY_DN37019_c0_g1_i1	3.66e-16	91.6
Viruses;Riboviria;Reoviridae;Sedoreovirinae;Orbivirus	CAM57242.2	A_wet_3_TRINITY_DN25294_c0_g1_i1	2.86e-16	91.6
Viruses;Riboviria;Reoviridae;Sedoreovirinae;Orbivirus	CAM57242.2	A_wet_3_TRINITY_DN64566_c0_g1_i1	3.01e-16	91.6
Viruses;Riboviria;Reoviridae;Sedoreovirinae;Orbivirus	CAM57242.2	A_dry_1_TRINITY_DN41697_c0_g1_i1	3.9e-16	91.6
Viruses;Riboviria;Reoviridae;Sedoreovirinae;Orbivirus	CAM57242.2	C_dry_2_TRINITY_DN23643_c0_g1_i2	3.15e-16	91.6
Viruses;Riboviria;Reoviridae;Sedoreovirinae;Orbivirus	CAM57242.2	C_dry_3_TRINITY_DN79026_c0_g1_i1	2.84e-16	91.6
Viruses;Riboviria;Reoviridae;Sedoreovirinae;Orbivirus	CAM57242.2	A_wet_3_TRINITY_DN35633_c0_g1_i1	2.78e-16	91.6
Viruses;Riboviria;Negarnaviricota;Polyploviricotina;Ellioviricetes;Bunyavirales;Peribunyaviridae;Orthobunyavirus	AGM34029.1	C_dry_1_TRINITY_DN386_c2_g1_i1	2.17e-16	91.6
Viruses;Riboviria;Reoviridae;Sedoreovirinae;Orbivirus	CAM57242.2	C_dry_2_TRINITY_DN18263_c0_g1_i2	2.24e-16	91.6
Viruses;ssRNAviruses;ssRNApositive-strandviruses,noDNAstage;Closteroviridae;Ampelovirus	AAF22738.1	A_dry_2_TRINITY_DN22849_c0_g1_i1	2.75e-16	91.6
Viruses;Riboviria;Reoviridae;Sedoreovirinae;Orbivirus	CAM57242.2	C_dry_1_TRINITY_DN1639_c0_g2_i1	2.27e-16	91.6
Viruses;Riboviria;Reoviridae;Sedoreovirinae;Orbivirus	CAM57242.2	A_dry_1_TRINITY_DN34347_c0_g1_i1	2.59e-16	91.6
Viruses;Riboviria;Reoviridae;Sedoreovirinae;Orbivirus	CAM57242.2	A_dry_1_TRINITY_DN18819_c0_g1_i1	3.03e-16	91.6
Viruses;Riboviria;Reoviridae;Sedoreovirinae;Orbivirus	CAM57242.2	C_wet_2_TRINITY_DN102566_c0_g1_i1	3.55e-16	91.6
Viruses;Riboviria;Reoviridae;Sedoreovirinae;Orbivirus	CAM57242.2	A_dry_2_TRINITY_DN8844_c0_g1_i3	4.06e-16	91.6
Viruses;Riboviria;Reoviridae;Sedoreovirinae;Orbivirus	CAM57242.2	C_dry_2_TRINITY_DN23643_c0_g1_i3	2.37e-16	91.6
Viruses;Riboviria;Reoviridae;Sedoreovirinae;Orbivirus	CAM57242.2	C_wet_3_TRINITY_DN2688_c0_g1_i1	2.16e-16	91.6
Viruses;Riboviria;Reoviridae;Sedoreovirinae;Orbivirus	CAM57242.2	C_wet_2_TRINITY_DN7163_c0_g1_i4	3.54e-16	91.6
Viruses;Riboviria;Reoviridae;Sedoreovirinae;Orbivirus	CAM57242.2	C_dry_1_TRINITY_DN36158_c1_g1_i1	2.36e-16	91.6
Viruses;Riboviria;Reoviridae;Sedoreovirinae;Orbivirus	CAM57242.2	A_wet_3_TRINITY_DN1977_c1_g1_i1	1.78e-16	91.6
Viruses;Riboviria;Reoviridae;Sedoreovirinae;Orbivirus	CAM57242.2	C_wet_2_TRINITY_DN7163_c0_g1_i2	3.57e-16	91.6
Viruses;Riboviria;Reoviridae;Sedoreovirinae;Orbivirus	CAM57242.2	C_wet_2_TRINITY_DN7163_c0_g1_i1	2.31e-16	91.6
Viruses;Riboviria;Reoviridae;Sedoreovirinae;Orbivirus	CAM57242.2	A_dry_2_TRINITY_DN10385_c0_g3_i1	2.47e-16	91.6
Viruses;Riboviria;Reoviridae;Sedoreovirinae;Orbivirus	CAM57242.2	A_wet_2_TRINITY_DN406_c0_g1_i9	2.38e-16	91.6
Viruses;Riboviria;Reoviridae;Sedoreovirinae;Orbivirus	CAM57242.2	C_wet_1_TRINITY_DN2764_c0_g1_i3	4.04e-16	91.6
Viruses;Riboviria;Reoviridae;Sedoreovirinae;Orbivirus	CAM57242.2	C_dry_2_TRINITY_DN31255_c0_g1_i1	1.61e-16	91.6
Viruses;ssRNAviruses;ssRNApositive-strandviruses,noDNAstage;Closteroviridae;Ampelovirus	AAF22738.1	A_dry_3_TRINITY_DN4913_c1_g1_i1	1.93e-16	91.6
Viruses;Riboviria;Reoviridae;Sedoreovirinae;Orbivirus	CAM57242.2	C_dry_2_TRINITY_DN31255_c0_g1_i2	1.74e-16	91.6
Viruses;Riboviria;Reoviridae;Sedoreovirinae;Orbivirus	CAM57242.2	C_dry_2_TRINITY_DN2714_c0_g1_i2	2.46e-16	91.6
Viruses;Riboviria;Reoviridae;Sedoreovirinae;Orbivirus	CAM57242.2	C_dry_2_TRINITY_DN7790_c0_g1_i4	2.45e-16	91.6
Viruses;Riboviria;Reoviridae;Sedoreovirinae;Orbivirus	CAM57242.2	C_wet_1_TRINITY_DN6987_c0_g3_i2	2.62e-16	91.6
Viruses;Riboviria;Reoviridae;Sedoreovirinae;Orbivirus	CAM57242.2	A_wet_1_TRINITY_DN19383_c0_g1_i3	3.31e-16	91.6
Viruses;Riboviria;Reoviridae;Sedoreovirinae;Orbivirus	CAM57242.2	C_dry_1_TRINITY_DN13526_c0_g1_i3	2.69e-16	91.6
Viruses;Riboviria;Reoviridae;Sedoreovirinae;Orbivirus	CAM57242.2	C_wet_2_TRINITY_DN7163_c0_g1_i3	3.5e-16	91.6
Viruses;Riboviria;Reoviridae;Sedoreovirinae;Orbivirus	CAM57242.2	C_wet_3_TRINITY_DN2993_c0_g1_i4	3.4e-16	91.6
Viruses;Riboviria;Reoviridae;Sedoreovirinae;Orbivirus	CAM57242.2	A_wet_3_TRINITY_DN6979_c0_g1_i6	1.63e-16	91.6
Viruses;Riboviria;Reoviridae;Sedoreovirinae;Orbivirus	CAM57242.2	C_dry_2_TRINITY_DN2714_c0_g1_i8	3.44e-16	91.6
Viruses;Riboviria;Reoviridae;Sedoreovirinae;Orbivirus	CAM57242.2	C_dry_2_TRINITY_DN2714_c0_g1_i5	3.44e-16	91.6
Viruses;Riboviria;Reoviridae;Sedoreovirinae;Orbivirus	CAM57242.2	A_dry_3_TRINITY_DN6322_c0_g1_i1	4.45e-16	91.6
Viruses;Riboviria;Reoviridae;Sedoreovirinae;Orbivirus	CAM57242.2	A_wet_3_TRINITY_DN14973_c0_g1_i1	2.79e-16	91.6
Viruses;Riboviria;Reoviridae;Sedoreovirinae;Orbivirus	CAM57242.2	C_wet_1_TRINITY_DN2764_c0_g1_i7	2.57e-16	91.6
Viruses;Riboviria;Reoviridae;Sedoreovirinae;Orbivirus	CAM57242.2	C_dry_1_TRINITY_DN8476_c0_g1_i2	3.04e-16	91.6
Viruses;Riboviria;Reoviridae;Sedoreovirinae;Orbivirus	CAM57242.2	C_wet_3_TRINITY_DN6749_c0_g2_i5	3.27e-16	91.6
Viruses;Riboviria;Reoviridae;Sedoreovirinae;Orbivirus	CAM57242.2	C_dry_2_TRINITY_DN2714_c0_g1_i1	3.44e-16	91.6
Viruses;Riboviria;Reoviridae;Sedoreovirinae;Orbivirus	CAM57242.2	A_wet_2_TRINITY_DN14038_c0_g1_i4	2.23e-16	91.6
Viruses;Riboviria;Reoviridae;Sedoreovirinae;Orbivirus	CAM57242.2	A_dry_3_TRINITY_DN3279_c0_g1_i2	3.44e-16	91.6
Viruses;Riboviria;Reoviridae;Sedoreovirinae;Orbivirus	CAM57242.2	C_wet_3_TRINITY_DN6749_c0_g2_i3	3.27e-16	91.6
Viruses;Riboviria;Reoviridae;Sedoreovirinae;Orbivirus	CAM57242.2	A_dry_1_TRINITY_DN2125_c0_g1_i1	3.69e-16	91.6
Viruses;Riboviria;Reoviridae;Sedoreovirinae;Orbivirus	CAM57242.2	A_dry_3_TRINITY_DN3279_c0_g1_i1	3.54e-16	91.6
Viruses;Riboviria;Reoviridae;Sedoreovirinae;Orbivirus	CAM57242.2	C_dry_2_TRINITY_DN1589_c0_g1_i3	4.56e-16	91.6
Viruses;Riboviria;Reoviridae;Sedoreovirinae;Orbivirus	CAM57242.2	A_dry_1_TRINITY_DN4204_c0_g2_i1	2.23e-16	91.6
Viruses;Riboviria;Reoviridae;Sedoreovirinae;Orbivirus	CAM57242.2	C_dry_2_TRINITY_DN7790_c0_g1_i10	3.32e-16	91.6
Viruses;Riboviria;Reoviridae;Sedoreovirinae;Orbivirus	CAM57242.2	A_dry_1_TRINITY_DN4204_c0_g2_i2	2.28e-16	91.6
Viruses;Riboviria;Reoviridae;Sedoreovirinae;Orbivirus	CAM57242.2	C_dry_1_TRINITY_DN13526_c0_g1_i1	2.67e-16	91.6
Viruses;Riboviria;Reoviridae;Sedoreovirinae;Orbivirus	CAM57242.2	C_dry_1_TRINITY_DN13526_c0_g1_i2	2.59e-16	91.6
Viruses;Riboviria;Reoviridae;Sedoreovirinae;Orbivirus	CAM57242.2	C_wet_3_TRINITY_DN6749_c0_g2_i4	4.4e-16	91.6
Viruses;Riboviria;Reoviridae;Sedoreovirinae;Orbivirus	CAM57242.2	A_wet_2_TRINITY_DN14038_c0_g1_i3	2.29e-16	91.6
Viruses;Riboviria;Reoviridae;Sedoreovirinae;Orbivirus	CAM57242.2	C_dry_3_TRINITY_DN20331_c0_g1_i5	3.8e-16	91.6
Viruses;Riboviria;Reoviridae;Sedoreovirinae;Orbivirus	CAM57242.2	C_dry_1_TRINITY_DN8476_c0_g1_i1	3.06e-16	91.6
Viruses;Riboviria;Reoviridae;Sedoreovirinae;Orbivirus	CAM57242.2	A_dry_3_TRINITY_DN18854_c0_g2_i2	3.08e-16	91.6
Viruses;Riboviria;Reoviridae;Sedoreovirinae;Orbivirus	CAM57242.2	A_wet_3_TRINITY_DN4794_c0_g1_i8	3.25e-16	91.6
Viruses;Riboviria;Reoviridae;Sedoreovirinae;Orbivirus	CAM57242.2	A_wet_1_TRINITY_DN19383_c0_g1_i1	1.86e-16	91.6
Viruses;Riboviria;Reoviridae;Sedoreovirinae;Orbivirus	CAM57242.2	C_dry_2_TRINITY_DN7790_c0_g1_i8	3.35e-16	91.6
Viruses;Riboviria;Reoviridae;Sedoreovirinae;Orbivirus	CAM57242.2	A_wet_3_TRINITY_DN4794_c0_g1_i3	2.94e-16	91.6
Viruses;Riboviria;Reoviridae;Sedoreovirinae;Orbivirus	CAM57242.2	A_dry_3_TRINITY_DN18854_c0_g2_i1	3.08e-16	91.6
Viruses;Riboviria;Reoviridae;Sedoreovirinae;Orbivirus	CAM57242.2	A_wet_3_TRINITY_DN4794_c0_g1_i2	2.94e-16	91.6
Viruses;Riboviria;Reoviridae;Sedoreovirinae;Orbivirus	CAM57242.2	C_wet_3_TRINITY_DN6749_c0_g2_i2	4.4e-16	91.6
Viruses;Riboviria;Reoviridae;Sedoreovirinae;Orbivirus	CAM57242.2	C_wet_1_TRINITY_DN2764_c0_g1_i6	4.04e-16	91.6
Viruses;Riboviria;Reoviridae;Sedoreovirinae;Orbivirus	CAM57242.2	C_dry_3_TRINITY_DN351_c0_g2_i1	3.18e-16	91.6
Viruses;Riboviria;Reoviridae;Sedoreovirinae;Orbivirus	CAM57242.2	C_dry_3_TRINITY_DN12826_c0_g1_i1	3.1e-16	91.6
Viruses;Riboviria;Reoviridae;Sedoreovirinae;Orbivirus	CAM57242.2	C_dry_2_TRINITY_DN1589_c0_g1_i2	4.56e-16	91.6
Viruses;Riboviria;Reoviridae;Sedoreovirinae;Orbivirus	CAM57242.2	C_dry_3_TRINITY_DN20331_c0_g1_i3	4.26e-16	91.6
Viruses;ssRNAviruses;ssRNApositive-strandviruses,noDNAstage;Closteroviridae;Ampelovirus	AAF22738.1	A_dry_3_TRINITY_DN6107_c0_g1_i8	3.16e-16	91.6
Viruses;Riboviria;Reoviridae;Sedoreovirinae;Orbivirus	CAM57242.2	A_dry_3_TRINITY_DN18854_c0_g2_i3	3.28e-16	91.6
Viruses;Riboviria;Reoviridae;Sedoreovirinae;Orbivirus	CAM57242.2	C_wet_3_TRINITY_DN2993_c0_g1_i3	3.49e-16	91.6
Viruses;Riboviria;Reoviridae;Sedoreovirinae;Orbivirus	CAM57242.2	C_wet_3_TRINITY_DN2993_c0_g1_i2	3.4e-16	91.6
Viruses;Riboviria;Reoviridae;Sedoreovirinae;Orbivirus	CAM57242.2	C_dry_2_TRINITY_DN7790_c0_g1_i1	3.18e-16	91.6
Viruses;Riboviria;Reoviridae;Sedoreovirinae;Orbivirus	CAM57242.2	C_dry_1_TRINITY_DN15053_c0_g1_i3	3.08e-16	91.6
Viruses;Riboviria;Reoviridae;Sedoreovirinae;Orbivirus	CAM57242.2	C_dry_1_TRINITY_DN15053_c0_g1_i1	2.73e-16	91.6
Viruses;Riboviria;Reoviridae;Sedoreovirinae;Orbivirus	CAM57242.2	A_dry_2_TRINITY_DN3678_c0_g1_i11	2.77e-16	91.6
Viruses;Riboviria;Reoviridae;Sedoreovirinae;Orbivirus	CAM57242.2	A_wet_2_TRINITY_DN14038_c0_g1_i2	2.28e-16	91.6
Viruses;Riboviria;Reoviridae;Sedoreovirinae;Orbivirus	CAM57242.2	C_wet_2_TRINITY_DN3215_c0_g1_i2	3.16e-16	91.6
Viruses;Riboviria;Reoviridae;Sedoreovirinae;Orbivirus	CAM57242.2	A_wet_3_TRINITY_DN4794_c0_g1_i7	4.42e-16	91.6
Viruses;Riboviria;Reoviridae;Sedoreovirinae;Orbivirus	CAM57242.2	A_wet_3_TRINITY_DN14973_c0_g1_i5	2.19e-16	91.6
Viruses;Riboviria;Reoviridae;Sedoreovirinae;Orbivirus	CAM57242.2	C_dry_3_TRINITY_DN20331_c0_g1_i4	4.26e-16	91.6
Viruses;Riboviria;Reoviridae;Sedoreovirinae;Orbivirus	CAM57242.2	A_dry_3_TRINITY_DN6322_c0_g1_i2	4.45e-16	91.6
Viruses;Riboviria;Reoviridae;Sedoreovirinae;Orbivirus	CAM57242.2	C_dry_1_TRINITY_DN15053_c0_g2_i2	4.28e-16	91.6
Viruses;Riboviria;Reoviridae;Sedoreovirinae;Orbivirus	CAM57242.2	A_wet_3_TRINITY_DN14973_c0_g1_i4	2.85e-16	91.6
Viruses;Riboviria;Reoviridae;Sedoreovirinae;Orbivirus	CAM57242.2	C_dry_2_TRINITY_DN6799_c0_g2_i6	2.85e-16	91.6
Viruses;Riboviria;Reoviridae;Sedoreovirinae;Orbivirus	CAM57242.2	C_dry_2_TRINITY_DN1589_c0_g1_i6	4.56e-16	91.6
Viruses;Riboviria;Reoviridae;Sedoreovirinae;Orbivirus	CAM57242.2	A_wet_2_TRINITY_DN5357_c0_g1_i2	3.89e-16	91.6
Viruses;Riboviria;Reoviridae;Sedoreovirinae;Orbivirus	CAM57242.2	A_wet_2_TRINITY_DN5357_c0_g1_i1	3.89e-16	91.6
Viruses;Riboviria;Reoviridae;Sedoreovirinae;Orbivirus	CAM57242.2	C_dry_1_TRINITY_DN15053_c0_g2_i3	4.28e-16	91.6
Viruses;Riboviria;Reoviridae;Sedoreovirinae;Orbivirus	CAM57242.2	C_wet_2_TRINITY_DN15016_c0_g1_i4	3.46e-16	91.6
Viruses;Riboviria;Reoviridae;Sedoreovirinae;Orbivirus	CAM57242.2	A_dry_2_TRINITY_DN22789_c0_g1_i5	3.22e-16	91.6
Viruses;Riboviria;Reoviridae;Sedoreovirinae;Orbivirus	CAM57242.2	A_wet_1_TRINITY_DN7025_c0_g2_i2	4.33e-16	91.6
Viruses;Riboviria;Reoviridae;Sedoreovirinae;Orbivirus	CAM57242.2	C_dry_1_TRINITY_DN228_c0_g1_i3	1.65e-16	91.6
Viruses;Riboviria;Reoviridae;Sedoreovirinae;Orbivirus	CAM57242.2	C_dry_1_TRINITY_DN15053_c0_g1_i2	3.11e-16	91.6
Viruses;Riboviria;Reoviridae;Sedoreovirinae;Orbivirus	CAM57242.2	A_dry_1_TRINITY_DN2125_c0_g1_i3	4.8e-16	91.6
Viruses;Riboviria;Reoviridae;Sedoreovirinae;Orbivirus	CAM57242.2	A_wet_2_TRINITY_DN14038_c0_g1_i1	2.38e-16	91.6
Viruses;Riboviria;Reoviridae;Sedoreovirinae;Orbivirus	CAM57242.2	A_wet_1_TRINITY_DN19383_c0_g1_i2	3.38e-16	91.6
Viruses;Riboviria;Reoviridae;Sedoreovirinae;Orbivirus	CAM57242.2	A_dry_3_TRINITY_DN3279_c0_g1_i4	3.44e-16	91.6
Viruses;ssRNAviruses;ssRNApositive-strandviruses,noDNAstage;Closteroviridae;Ampelovirus	AAF22738.1	C_dry_2_TRINITY_DN1724_c1_g1_i1	2.79e-16	91.6
Viruses;Riboviria;Reoviridae;Sedoreovirinae;Orbivirus	CAM57242.2	C_dry_2_TRINITY_DN7790_c0_g1_i3	3.01e-16	91.6
Viruses;Riboviria;Reoviridae;Sedoreovirinae;Orbivirus	CAM57242.2	C_wet_1_TRINITY_DN6987_c0_g3_i1	2.51e-16	91.6
Viruses;Riboviria;Reoviridae;Sedoreovirinae;Orbivirus	CAM57242.2	A_wet_3_TRINITY_DN12433_c3_g1_i1	4.43e-16	89.8
Viruses;Riboviria;Reoviridae;Sedoreovirinae;Orbivirus	CAM57242.2	A_wet_1_TRINITY_DN7025_c0_g2_i1	4.34e-16	91.6
Viruses;Riboviria;Reoviridae;Sedoreovirinae;Orbivirus	CAM57242.2	A_wet_1_TRINITY_DN12828_c0_g1_i1	1.74e-16	91.6
Viruses;Riboviria;Reoviridae;Sedoreovirinae;Orbivirus	CAM57242.2	A_dry_1_TRINITY_DN5687_c0_g2_i5	3.06e-16	91.6
Viruses;Riboviria;Reoviridae;Sedoreovirinae;Orbivirus	CAM57242.2	C_dry_2_TRINITY_DN7790_c0_g1_i5	3.05e-16	91.6
Viruses;Riboviria;Reoviridae;Sedoreovirinae;Orbivirus	CAM57242.2	A_dry_1_TRINITY_DN5687_c0_g2_i8	3.06e-16	91.6
Viruses;Riboviria;Reoviridae;Sedoreovirinae;Orbivirus	CAM57242.2	A_dry_1_TRINITY_DN4204_c0_g2_i3	2.38e-16	91.6
Viruses;ssRNAviruses;ssRNApositive-strandviruses,noDNAstage;Closteroviridae;Ampelovirus	AAF22738.1	C_dry_2_TRINITY_DN1724_c1_g1_i2	2.36e-16	91.6
Viruses;Riboviria;Reoviridae;Sedoreovirinae;Orbivirus	CAM57242.2	A_wet_2_TRINITY_DN4564_c0_g1_i2	1.92e-16	91.6
Viruses;Riboviria;Reoviridae;Sedoreovirinae;Orbivirus	CAM57242.2	C_wet_2_TRINITY_DN15016_c0_g1_i2	4.24e-16	91.6
Viruses;Riboviria;Reoviridae;Sedoreovirinae;Orbivirus	CAM57242.2	A_wet_2_TRINITY_DN6592_c0_g1_i1	2.54e-16	91.6
Viruses;Riboviria;Reoviridae;Sedoreovirinae;Orbivirus	CAM57242.2	A_wet_2_TRINITY_DN6592_c0_g1_i3	2.54e-16	91.6
Viruses;Riboviria;Reoviridae;Sedoreovirinae;Orbivirus	CAM57242.2	A_wet_3_TRINITY_DN4794_c0_g1_i4	4.4e-16	91.6
Viruses;Riboviria;Reoviridae;Sedoreovirinae;Orbivirus	CAM57242.2	C_dry_3_TRINITY_DN8277_c0_g1_i11	3.44e-16	91.6
Viruses;Riboviria;Reoviridae;Sedoreovirinae;Orbivirus	CAM57242.2	C_wet_2_TRINITY_DN15016_c0_g1_i3	4.26e-16	91.6
Viruses;Riboviria;Reoviridae;Sedoreovirinae;Orbivirus	CAM57242.2	C_wet_3_TRINITY_DN4486_c0_g1_i1	3.45e-16	91.6
Viruses;Riboviria;Reoviridae;Sedoreovirinae;Orbivirus	CAM57242.2	A_dry_1_TRINITY_DN5687_c0_g2_i11	3.07e-16	91.6
Viruses;Riboviria;Reoviridae;Sedoreovirinae;Orbivirus	CAM57242.2	A_wet_3_TRINITY_DN14973_c0_g1_i7	2.94e-16	91.6
Viruses;Riboviria;Reoviridae;Sedoreovirinae;Orbivirus	CAM57242.2	C_wet_2_TRINITY_DN3215_c0_g1_i1	3.16e-16	91.6
Viruses;Riboviria;Reoviridae;Sedoreovirinae;Orbivirus	CAM57242.2	C_wet_1_TRINITY_DN1213_c0_g1_i3	3.68e-16	91.6
Viruses;Riboviria;Reoviridae;Sedoreovirinae;Orbivirus	CAM57242.2	A_wet_2_TRINITY_DN2288_c0_g1_i8	3.73e-16	91.6
Viruses;Riboviria;Reoviridae;Sedoreovirinae;Orbivirus	CAM57242.2	C_dry_3_TRINITY_DN8277_c0_g1_i3	3.41e-16	91.6
Viruses;Riboviria;Reoviridae;Sedoreovirinae;Orbivirus	CAM57242.2	C_dry_2_TRINITY_DN7790_c0_g1_i7	3.01e-16	91.6
Viruses;Riboviria;Reoviridae;Sedoreovirinae;Orbivirus	CAM57242.2	A_wet_2_TRINITY_DN2288_c0_g1_i6	3.73e-16	91.6
Viruses;Riboviria;Reoviridae;Sedoreovirinae;Orbivirus	CAM57242.2	C_dry_2_TRINITY_DN28241_c0_g2_i1	3.57e-16	91.6
Viruses;Riboviria;Reoviridae;Sedoreovirinae;Orbivirus	CAM57242.2	A_wet_2_TRINITY_DN406_c0_g1_i2	3.35e-16	91.6
Viruses;Riboviria;Reoviridae;Sedoreovirinae;Orbivirus	CAM57242.2	C_wet_1_TRINITY_DN1213_c0_g1_i2	2.53e-16	91.6
Viruses;Riboviria;Reoviridae;Sedoreovirinae;Orbivirus	CAM57242.2	C_wet_1_TRINITY_DN1739_c0_g3_i5	3.42e-16	91.6
Viruses;Riboviria;Reoviridae;Sedoreovirinae;Orbivirus	CAM57242.2	C_dry_1_TRINITY_DN228_c0_g1_i5	3.53e-16	91.6
Viruses;Riboviria;Reoviridae;Sedoreovirinae;Orbivirus	CAM57242.2	A_wet_3_TRINITY_DN6292_c0_g2_i4	3.06e-16	91.6
Viruses;Riboviria;Reoviridae;Sedoreovirinae;Orbivirus	CAM57242.2	C_wet_1_TRINITY_DN1213_c0_g1_i1	3.25e-16	91.6
Viruses;Riboviria;Reoviridae;Sedoreovirinae;Orbivirus	CAM57242.2	C_wet_1_TRINITY_DN1213_c0_g1_i4	3.25e-16	91.6
Viruses;Riboviria;Reoviridae;Sedoreovirinae;Orbivirus	CAM57242.2	C_wet_1_TRINITY_DN1213_c0_g1_i9	2.53e-16	91.6
Viruses;Riboviria;Reoviridae;Sedoreovirinae;Orbivirus	CAM57242.2	C_wet_1_TRINITY_DN1213_c0_g1_i8	3.25e-16	91.6
Viruses;Riboviria;Narnaviridae;Mitovirus;unclassifiedMitovirus	QDH87218.1	A_dry_2_TRINITY_DN26632_c0_g1_i1	2.22e-15	87.9
Viruses;ssRNAviruses;ssRNApositive-strandviruses,noDNAstage;Picornavirales;Picornaviridae;Teschovirus	BAB32794.1	A_dry_2_TRINITY_DN56952_c0_g1_i1	5.13e-07	60.2
Viruses;ssRNAviruses;ssRNApositive-strandviruses,noDNAstage;Picornavirales;Picornaviridae;Teschovirus	BAB32794.1	A_dry_1_TRINITY_DN18734_c0_g1_i3	9.43e-07	60.2
Viruses;ssRNAviruses;ssRNApositive-strandviruses,noDNAstage;Picornavirales;Picornaviridae;Teschovirus	BAB32794.1	A_wet_3_TRINITY_DN8478_c0_g1_i8	6.58e-07	60.2
Viruses;ssRNAviruses;ssRNApositive-strandviruses,noDNAstage;Picornavirales;Secoviridae;Comovirinae;Fabavirus	NP_951030.1	C_wet_1_TRINITY_DN5907_c0_g1_i2	3.9e-06	58.4
Viruses;ssRNAviruses;ssRNApositive-strandviruses,noDNAstage;Picornavirales;Picornaviridae;Teschovirus	BAB32794.1	A_dry_1_TRINITY_DN18734_c0_g1_i1	9.35e-07	60.2
Viruses;Riboviria;Reoviridae;Sedoreovirinae;Orbivirus	CAM57242.2	C_wet_2_TRINITY_DN7487_c0_g1_i1	1.21e-15	89.8
Viruses;Riboviria;Reoviridae;Sedoreovirinae;Orbivirus	CAM57242.2	A_wet_3_TRINITY_DN8017_c0_g1_i1	7.05e-16	89.8
Viruses;ssRNAviruses;ssRNAnegative-strandviruses;Bunyavirales;Nairoviridae;Orthonairovirus	ARB51468.1	A_dry_1_TRINITY_DN16733_c0_g1_i1	1.31e-23	115
Viruses;Riboviria;Reoviridae;Sedoreovirinae;Orbivirus	CAM57242.2	A_dry_2_TRINITY_DN18076_c2_g1_i1	1.18e-14	87.9
Viruses;Riboviria;Reoviridae;Sedoreovirinae;Orbivirus	CAM57242.2	A_dry_1_TRINITY_DN10511_c0_g3_i1	3.61e-15	87.9
Viruses;Riboviria;Reoviridae;Sedoreovirinae;Orbivirus	CAM57242.2	C_dry_3_TRINITY_DN8566_c0_g1_i1	3.56e-15	87.9
Viruses;Riboviria;Reoviridae;Sedoreovirinae;Orbivirus	CAM57242.2	C_dry_1_TRINITY_DN309328_c0_g1_i1	3.51e-15	87.9
Viruses;Riboviria;Reoviridae;Sedoreovirinae;Orbivirus	CAM57242.2	C_dry_1_TRINITY_DN14469_c0_g3_i2	3.77e-15	87.9
Viruses;Riboviria;Reoviridae;Sedoreovirinae;Orbivirus	CAM57242.2	A_dry_3_TRINITY_DN596_c0_g3_i2	4.57e-15	87.9
Viruses;ssRNAviruses;ssRNApositive-strandviruses,noDNAstage;Picornavirales;Secoviridae;Comovirinae;Fabavirus	NP_951030.1	A_dry_3_TRINITY_DN167072_c0_g1_i1	7.87e-06	56.5
Viruses;ssRNAviruses;ssRNAnegative-strandviruses;Bunyavirales;Nairoviridae;Orthonairovirus	ARB51468.1	A_dry_2_TRINITY_DN1830_c1_g1_i1	9.2e-24	115
Viruses;ssRNAviruses;ssRNAnegative-strandviruses;Bunyavirales;Nairoviridae;Orthonairovirus	ARB51468.1	A_wet_3_TRINITY_DN1338_c0_g3_i2	9.95e-24	115
Viruses;ssRNAviruses;ssRNApositive-strandviruses,noDNAstage;Picornavirales;Secoviridae;Comovirinae;Fabavirus	NP_951030.1	C_dry_3_TRINITY_DN40175_c0_g1_i1	4.88e-06	56.5
Viruses;ssRNAviruses;ssRNAnegative-strandviruses;Bunyavirales;Nairoviridae;Orthonairovirus	ARB51468.1	A_dry_1_TRINITY_DN3467_c0_g1_i4	1.12e-23	115
Viruses;ssRNAviruses;ssRNApositive-strandviruses,noDNAstage;Picornavirales;Secoviridae;Comovirinae;Fabavirus	NP_951030.1	C_dry_2_TRINITY_DN409_c1_g2_i1	7.79e-06	56.5
Viruses;ssRNAviruses;ssRNAnegative-strandviruses;Bunyavirales;Nairoviridae;Orthonairovirus	ARB51468.1	A_dry_2_TRINITY_DN1603_c0_g1_i13	1.33e-23	115
Viruses;ssRNAviruses;ssRNAnegative-strandviruses;Bunyavirales;Nairoviridae;Orthonairovirus	ARB51468.1	C_wet_3_TRINITY_DN7_c0_g1_i15	1.48e-23	115
Viruses;ssRNAviruses;ssRNAnegative-strandviruses;Bunyavirales;Nairoviridae;Orthonairovirus	ARB51468.1	A_wet_3_TRINITY_DN192_c0_g1_i7	1.75e-23	115
Viruses;Riboviria;Reoviridae;Sedoreovirinae;Orbivirus	CAM57242.2	A_dry_2_TRINITY_DN12869_c0_g1_i10	1.01e-14	86.1
Viruses;Riboviria;Reoviridae;Sedoreovirinae;Orbivirus	CAM57242.2	C_dry_1_TRINITY_DN19579_c0_g1_i2	1.68e-14	86.1
Viruses;ssRNAviruses;ssRNApositive-strandviruses,noDNAstage;Closteroviridae;Ampelovirus	AAF22738.1	C_wet_3_TRINITY_DN13708_c0_g1_i5	1.22e-14	86.1
Viruses;ssRNAviruses;ssRNApositive-strandviruses,noDNAstage;Closteroviridae;Ampelovirus	AAF22738.1	C_dry_2_TRINITY_DN5997_c1_g1_i1	9.54e-15	86.1
Viruses;Riboviria;Reoviridae;Sedoreovirinae;Orbivirus	CAM57242.2	C_dry_1_TRINITY_DN19579_c0_g1_i3	1.1e-14	86.1
Viruses;Riboviria;Reoviridae;Sedoreovirinae;Orbivirus	CAM57242.2	A_dry_2_TRINITY_DN12869_c0_g1_i1	1.69e-14	86.1
Viruses;ssRNAviruses;ssRNApositive-strandviruses,noDNAstage;Closteroviridae;Ampelovirus	AAF22738.1	C_dry_2_TRINITY_DN5997_c1_g1_i3	8.52e-15	86.1
Viruses;ssRNAviruses;ssRNApositive-strandviruses,noDNAstage;Closteroviridae;Ampelovirus	AAF22738.1	C_wet_3_TRINITY_DN13708_c0_g1_i6	1.26e-14	86.1
Viruses;Riboviria;Reoviridae;Sedoreovirinae;Orbivirus	CAM57242.2	A_dry_2_TRINITY_DN12869_c0_g1_i4	1.69e-14	86.1
Viruses;Riboviria;Reoviridae;Sedoreovirinae;Orbivirus	CAM57242.2	C_wet_2_TRINITY_DN8359_c0_g1_i4	1.38e-14	86.1
Viruses;ssRNAviruses;ssRNAnegative-strandviruses;Bunyavirales;Nairoviridae;Orthonairovirus	ARB51468.1	A_wet_3_TRINITY_DN38745_c0_g1_i1	9.45e-23	111
Viruses;ssRNAviruses;ssRNAnegative-strandviruses;Bunyavirales;Nairoviridae;Orthonairovirus	ARB51468.1	C_dry_2_TRINITY_DN12787_c2_g1_i1	1e-22	111
Viruses;ssRNAviruses;ssRNApositive-strandviruses,noDNAstage;Closteroviridae;Ampelovirus	AAF22738.1	C_dry_3_TRINITY_DN469_c1_g1_i1	2.38e-14	84.2
Viruses;Riboviria;Reoviridae;Sedoreovirinae;Orbivirus	CAM57242.2	C_dry_2_TRINITY_DN13365_c0_g2_i1	4.46e-14	84.2
Viruses;Riboviria;Reoviridae;Sedoreovirinae;Orbivirus	CAM57242.2	A_dry_2_TRINITY_DN1457_c0_g1_i2	6.33e-14	84.2
Viruses;ssRNAviruses;ssRNAnegative-strandviruses;Bunyavirales;Nairoviridae;Orthonairovirus	ARB51468.1	A_wet_2_TRINITY_DN11187_c1_g1_i2	6.7e-22	110
Viruses;ssRNAviruses;ssRNAnegative-strandviruses;Bunyavirales;Nairoviridae;Orthonairovirus	ARB51468.1	A_dry_1_TRINITY_DN19193_c0_g2_i1	6.68e-22	110
Viruses;ssRNAviruses;ssRNAnegative-strandviruses;Bunyavirales;Nairoviridae;Orthonairovirus	ARB51468.1	A_wet_2_TRINITY_DN1482_c3_g1_i1	2.25e-21	108
Viruses;Riboviria;Reoviridae;Sedoreovirinae;Orbivirus	CAM57242.2	A_wet_2_TRINITY_DN6432_c0_g1_i1	6.08e-13	80.5
Viruses;Riboviria;Reoviridae;Sedoreovirinae;Orbivirus	CAM57242.2	A_wet_1_TRINITY_DN1597_c0_g3_i1	4.52e-13	80.5
Viruses;Riboviria;Negarnaviricota;Polyploviricotina;Ellioviricetes;Bunyavirales;Peribunyaviridae;Orthobunyavirus	AGM34029.1	C_wet_1_TRINITY_DN313480_c0_g1_i1	1.11e-20	106
Viruses;Riboviria;Reoviridae;Sedoreovirinae;Orbivirus	CAM57242.2	A_dry_3_TRINITY_DN104289_c0_g1_i1	4.18e-12	76.8
Viruses;Riboviria;Negarnaviricota;Polyploviricotina;Ellioviricetes;Bunyavirales;Peribunyaviridae;Orthobunyavirus	AGM34029.1	A_dry_3_TRINITY_DN24386_c1_g1_i1	7.78e-19	99
Viruses;Riboviria;Negarnaviricota;Polyploviricotina;Ellioviricetes;Bunyavirales;Peribunyaviridae;Orthobunyavirus	AGM34029.1	A_wet_3_TRINITY_DN297889_c0_g1_i1	7.88e-26	122
Viruses;ssRNAviruses;ssRNAnegative-strandviruses;Bunyavirales;Nairoviridae;Orthonairovirus	ARB51468.1	C_wet_1_TRINITY_DN8796_c0_g1_i8	4.2e-18	97.1
Viruses;dsRNAviruses;Reoviridae;Sedoreovirinae;Orbivirus	AXF35757.1	A_dry_1_TRINITY_DN7318_c0_g4_i3	1.12e-10	73.1
Viruses;dsRNAviruses;Reoviridae;Sedoreovirinae;Orbivirus	AXF35757.1	A_dry_1_TRINITY_DN7318_c0_g3_i1	9.71e-11	73.1
Viruses;dsRNAviruses;Reoviridae;Sedoreovirinae;Orbivirus	AXF35757.1	A_wet_2_TRINITY_DN6359_c0_g2_i1	1.16e-10	73.1
Viruses;ssRNAviruses;ssRNApositive-strandviruses,noDNAstage;Picornavirales;Picornaviridae;Teschovirus	BAB32794.1	A_wet_2_TRINITY_DN13251_c0_g1_i2	8.17e-11	73.1
Viruses;Riboviria;Narnaviridae;Mitovirus;unclassifiedMitovirus	QDH90505.1	A_dry_1_TRINITY_DN276800_c0_g1_i1	2.87e-43	155
Viruses;ssRNAviruses;ssRNAnegative-strandviruses;Bunyavirales;Nairoviridae;Orthonairovirus	ARB51468.1	A_dry_1_TRINITY_DN6721_c0_g1_i2	1.17e-24	119
Viruses;ssRNAviruses;ssRNAnegative-strandviruses;Bunyavirales;Nairoviridae;Orthonairovirus	ARB51468.1	A_dry_1_TRINITY_DN6721_c0_g1_i3	1.16e-24	119
Viruses;ssRNAviruses;ssRNAnegative-strandviruses;Bunyavirales;Nairoviridae;Orthonairovirus	ARB51468.1	A_dry_1_TRINITY_DN6721_c0_g1_i1	1.16e-24	119
Viruses;ssRNAviruses;ssRNApositive-strandviruses,noDNAstage;Picornavirales;Secoviridae;Comovirinae;Fabavirus	NP_951030.1	C_dry_1_TRINITY_DN14469_c0_g2_i1	4e-17	93.5
Viruses;Riboviria;Narnaviridae;Mitovirus;unclassifiedMitovirus	QDH87218.1	C_dry_2_TRINITY_DN22377_c0_g2_i5	2.71e-17	95.3
Viruses;Riboviria;Negarnaviricota;Polyploviricotina;Ellioviricetes;Bunyavirales;Peribunyaviridae;Orthobunyavirus	AGM34029.1	C_dry_1_TRINITY_DN49700_c0_g1_i1	1.35e-17	95.3
Viruses;ssRNAviruses;ssRNApositive-strandviruses,noDNAstage;Picornavirales;Picornaviridae;Teschovirus	BAB32794.1	A_wet_3_TRINITY_DN2835_c0_g1_i1	2.56e-10	71.3
Viruses;ssRNAviruses;ssRNAnegative-strandviruses;Bunyavirales;Nairoviridae;Orthonairovirus	ARB51468.1	A_dry_1_TRINITY_DN3467_c0_g1_i3	3.82e-24	117
Viruses;ssRNAviruses;ssRNAnegative-strandviruses;Bunyavirales;Nairoviridae;Orthonairovirus	ARB51468.1	A_dry_1_TRINITY_DN3467_c0_g1_i1	3.82e-24	117
Viruses;ssRNAviruses;ssRNApositive-strandviruses,noDNAstage;Picornavirales;Iflaviridae;Iflavirus	QEH61177.1	A_dry_3_TRINITY_DN13388_c0_g1_i1	5.43e-17	93.5
Viruses;ssRNAviruses;ssRNAnegative-strandviruses;Bunyavirales;Nairoviridae;Orthonairovirus	ARB51468.1	C_wet_1_TRINITY_DN12157_c0_g1_i1	6.63e-17	93.5
Viruses;ssRNAviruses;ssRNApositive-strandviruses,noDNAstage;Picornavirales;Secoviridae;Comovirinae;Fabavirus	NP_951030.1	C_dry_2_TRINITY_DN6865_c0_g3_i4	8.98e-10	69.4
Viruses;ssRNAviruses;ssRNApositive-strandviruses,noDNAstage;Picornavirales;Secoviridae;Comovirinae;Fabavirus	NP_951030.1	C_wet_3_TRINITY_DN5801_c0_g1_i1	5.75e-16	89.8
Viruses;Riboviria;Negarnaviricota;Polyploviricotina;Ellioviricetes;Bunyavirales;Peribunyaviridae;Orthobunyavirus	AGM34029.1	A_dry_2_TRINITY_DN6363_c1_g1_i3	2.59e-16	91.6
Viruses;ssRNAviruses;ssRNApositive-strandviruses,noDNAstage;Picornavirales;Secoviridae;Comovirinae;Fabavirus	NP_951030.1	C_wet_1_TRINITY_DN4330_c0_g2_i1	6.51e-16	89.8
Viruses;ssRNAviruses;ssRNApositive-strandviruses,noDNAstage;Picornavirales;Secoviridae;Comovirinae;Fabavirus	NP_951030.1	A_dry_1_TRINITY_DN6043_c0_g1_i8	8.06e-16	89.8
Viruses;ssRNAviruses;ssRNApositive-strandviruses,noDNAstage;Picornavirales;Secoviridae;Comovirinae;Fabavirus	NP_951030.1	C_dry_2_TRINITY_DN21688_c0_g1_i3	1.07e-15	89.8
Viruses;ssRNAviruses;ssRNApositive-strandviruses,noDNAstage;Picornavirales;Secoviridae;Comovirinae;Fabavirus	NP_951030.1	A_dry_2_TRINITY_DN4242_c0_g2_i1	5.29e-16	91.6
Viruses;ssRNAviruses;ssRNApositive-strandviruses,noDNAstage;Bromoviridae;Ilarvirus	ADE58487.1	C_wet_1_TRINITY_DN35688_c0_g1_i7	8.22e-16	89.8
Viruses;ssRNAviruses;ssRNApositive-strandviruses,noDNAstage;Bromoviridae;Ilarvirus	ADE58487.1	C_wet_1_TRINITY_DN35688_c0_g1_i2	8.22e-16	89.8
Viruses;ssRNAviruses;ssRNApositive-strandviruses,noDNAstage;Bromoviridae;Ilarvirus	ADE58487.1	C_wet_2_TRINITY_DN2_c1_g1_i11	4.63e-16	89.8
Viruses;ssRNAviruses;ssRNApositive-strandviruses,noDNAstage;Bromoviridae;Ilarvirus	ADE58487.1	A_dry_1_TRINITY_DN4005_c0_g2_i2	1.05e-15	89.8
Viruses;ssRNAviruses;ssRNApositive-strandviruses,noDNAstage;Bromoviridae;Ilarvirus	ADE58487.1	C_wet_1_TRINITY_DN35688_c0_g1_i8	8.19e-16	89.8
Viruses;ssRNAviruses;ssRNApositive-strandviruses,noDNAstage;Bromoviridae;Ilarvirus	ADE58487.1	C_dry_3_TRINITY_DN2288_c0_g1_i3	7.17e-16	89.8
Viruses;Riboviria;Negarnaviricota;Polyploviricotina;Ellioviricetes;Bunyavirales;Peribunyaviridae;Orthobunyavirus	AGM34029.1	C_dry_1_TRINITY_DN15031_c0_g1_i3	4.24e-23	113
Viruses;ssRNAviruses;ssRNApositive-strandviruses,noDNAstage;Picornavirales;Secoviridae;Comovirinae;Fabavirus	NP_951030.1	A_wet_3_TRINITY_DN1977_c0_g2_i1	1.17e-08	65.8
Viruses;ssRNAviruses;ssRNApositive-strandviruses,noDNAstage;Bromoviridae;Ilarvirus	ADE58487.1	C_wet_1_TRINITY_DN35593_c1_g1_i1	2.96e-15	87.9
Viruses;ssRNAviruses;ssRNApositive-strandviruses,noDNAstage;Picornavirales;Secoviridae;Comovirinae;Fabavirus	NP_951030.1	A_dry_2_TRINITY_DN17479_c0_g1_i3	4.05e-15	87.9
Viruses;ssRNAviruses;ssRNApositive-strandviruses,noDNAstage;Picornavirales;Secoviridae;Comovirinae;Fabavirus	NP_951030.1	A_wet_3_TRINITY_DN2048_c0_g1_i2	3.94e-15	87.9
Viruses;ssRNAviruses;ssRNApositive-strandviruses,noDNAstage;Picornavirales;Secoviridae;Comovirinae;Fabavirus	NP_951030.1	A_wet_3_TRINITY_DN2048_c0_g1_i1	3.94e-15	87.9
Viruses;ssRNAviruses;ssRNApositive-strandviruses,noDNAstage;Picornavirales;Secoviridae;Comovirinae;Fabavirus	NP_951030.1	C_wet_2_TRINITY_DN13447_c0_g1_i4	3.58e-15	87.9
Viruses;ssRNAviruses;ssRNApositive-strandviruses,noDNAstage;Bromoviridae;Ilarvirus	ADE58487.1	C_wet_2_TRINITY_DN1417_c2_g2_i1	2.02e-15	87.9
Viruses;ssRNAviruses;ssRNApositive-strandviruses,noDNAstage;Picornavirales;Secoviridae;Comovirinae;Fabavirus	NP_951030.1	A_wet_1_TRINITY_DN2231_c0_g1_i1	4.24e-15	87.9
Viruses;Riboviria;Narnaviridae;Mitovirus;unclassifiedMitovirus	QDH87218.1	A_dry_1_TRINITY_DN133795_c0_g1_i1	9.68e-114	414
Viruses;ssRNAviruses;ssRNAnegative-strandviruses;Bunyavirales;Nairoviridae;Orthonairovirus	ARB51468.1	C_dry_2_TRINITY_DN2748_c0_g1_i1	6.23e-22	110
Viruses;ssRNAviruses;ssRNAnegative-strandviruses;Bunyavirales;Nairoviridae;Orthonairovirus	ARB51468.1	A_wet_3_TRINITY_DN858_c0_g1_i8	7.01e-22	110
Viruses;ssRNAviruses;ssRNAnegative-strandviruses;Bunyavirales;Nairoviridae;Orthonairovirus	ARB51468.1	A_dry_2_TRINITY_DN54072_c0_g1_i1	6.25e-22	110
Viruses;ssRNAviruses;ssRNAnegative-strandviruses;Bunyavirales;Nairoviridae;Orthonairovirus	ARB51468.1	C_dry_1_TRINITY_DN13530_c0_g1_i1	8.26e-22	110
Viruses;ssRNAviruses;ssRNAnegative-strandviruses;Bunyavirales;Nairoviridae;Orthonairovirus	ARB51468.1	C_wet_1_TRINITY_DN786_c0_g1_i7	5.57e-22	110
Viruses;ssRNAviruses;ssRNAnegative-strandviruses;Bunyavirales;Nairoviridae;Orthonairovirus	ARB51468.1	C_dry_3_TRINITY_DN4118_c1_g1_i2	7.4e-22	110
Viruses;ssRNAviruses;ssRNApositive-strandviruses,noDNAstage;Picornavirales;Secoviridae;Comovirinae;Fabavirus	NP_951030.1	C_dry_1_TRINITY_DN16016_c0_g1_i2	4.51e-15	87.9
Viruses;ssRNAviruses;ssRNApositive-strandviruses,noDNAstage;Picornavirales;Secoviridae;Comovirinae;Fabavirus	NP_951030.1	A_dry_1_TRINITY_DN21858_c0_g1_i2	1.18e-14	86.1
Viruses;ssRNAviruses;ssRNApositive-strandviruses,noDNAstage;Picornavirales;Secoviridae;Comovirinae;Fabavirus	NP_951030.1	A_dry_1_TRINITY_DN21858_c0_g1_i1	1.17e-14	86.1
Viruses;ssRNAviruses;ssRNApositive-strandviruses,noDNAstage;Picornavirales;Secoviridae;Comovirinae;Fabavirus	NP_951030.1	A_dry_2_TRINITY_DN4242_c0_g2_i3	3.89e-15	87.9
Viruses;ssRNAviruses;ssRNApositive-strandviruses,noDNAstage;Picornavirales;Secoviridae;Comovirinae;Fabavirus	NP_951030.1	A_dry_1_TRINITY_DN12704_c0_g1_i1	3.9e-15	87.9
Viruses;ssRNAviruses;ssRNApositive-strandviruses,noDNAstage;Picornavirales;Secoviridae;Comovirinae;Fabavirus	NP_951030.1	C_dry_1_TRINITY_DN16016_c0_g1_i3	4.49e-15	87.9
Viruses;ssRNAviruses;ssRNApositive-strandviruses,noDNAstage;Picornavirales;Secoviridae;Comovirinae;Fabavirus	NP_951030.1	A_wet_2_TRINITY_DN7928_c0_g1_i3	4.88e-15	87.9
Viruses;ssRNAviruses;ssRNApositive-strandviruses,noDNAstage;Picornavirales;Secoviridae;Comovirinae;Fabavirus	NP_951030.1	C_dry_2_TRINITY_DN4206_c0_g1_i2	4.4e-15	87.9
Viruses;ssRNAviruses;ssRNApositive-strandviruses,noDNAstage;Picornavirales;Secoviridae;Comovirinae;Fabavirus	NP_951030.1	C_wet_2_TRINITY_DN5598_c0_g1_i1	4.28e-15	87.9
Viruses;ssRNAviruses;ssRNApositive-strandviruses,noDNAstage;Picornavirales;Secoviridae;Comovirinae;Fabavirus	NP_951030.1	C_dry_2_TRINITY_DN4206_c0_g1_i3	4.4e-15	87.9
Viruses;ssRNAviruses;ssRNApositive-strandviruses,noDNAstage;Bromoviridae;Ilarvirus	ADE58487.1	C_wet_3_TRINITY_DN694_c1_g1_i1	9.68e-15	86.1
Viruses;ssRNAviruses;ssRNApositive-strandviruses,noDNAstage;Bromoviridae;Ilarvirus	ADE58487.1	A_dry_1_TRINITY_DN1042_c0_g1_i2	9.18e-15	86.1
Viruses;ssRNAviruses;ssRNApositive-strandviruses,noDNAstage;Picornavirales;Secoviridae;Comovirinae;Fabavirus	NP_951030.1	C_dry_3_TRINITY_DN33054_c0_g1_i1	9.52e-09	65.8
Viruses;ssRNAviruses;ssRNApositive-strandviruses,noDNAstage;Picornavirales;Secoviridae;Comovirinae;Fabavirus	NP_951030.1	A_wet_3_TRINITY_DN33838_c0_g1_i1	1.68e-08	65.8
Viruses;ssRNAviruses;ssRNApositive-strandviruses,noDNAstage;Picornavirales;Secoviridae;Comovirinae;Fabavirus	NP_951030.1	C_wet_3_TRINITY_DN3375_c0_g2_i1	1.35e-08	65.8
Viruses;ssRNAviruses;ssRNApositive-strandviruses,noDNAstage;Picornavirales;Secoviridae;Comovirinae;Fabavirus	NP_951030.1	C_dry_2_TRINITY_DN15085_c0_g1_i1	1.45e-08	65.8
Viruses;ssRNAviruses;ssRNApositive-strandviruses,noDNAstage;Picornavirales;Secoviridae;Comovirinae;Fabavirus	NP_951030.1	C_dry_2_TRINITY_DN6301_c0_g1_i2	2.26e-08	65.8
Viruses;ssRNAviruses;ssRNApositive-strandviruses,noDNAstage;Picornavirales;Picornaviridae;Teschovirus	BAB32794.1	A_wet_3_TRINITY_DN121_c0_g2_i2	1.76e-08	65.8
Viruses;Riboviria;Narnaviridae;Mitovirus;unclassifiedMitovirus	QDH87218.1	C_dry_1_TRINITY_DN133566_c0_g1_i1	1.25e-117	427
Viruses;ssRNAviruses;ssRNAnegative-strandviruses;Bunyavirales;Nairoviridae;Orthonairovirus	ARB51468.1	C_dry_1_TRINITY_DN10078_c0_g1_i3	2.52e-21	108
Viruses;ssRNAviruses;ssRNAnegative-strandviruses;Bunyavirales;Nairoviridae;Orthonairovirus	ARB51468.1	A_wet_3_TRINITY_DN527_c0_g1_i1	2.06e-21	108
Viruses;ssRNAviruses;ssRNAnegative-strandviruses;Bunyavirales;Nairoviridae;Orthonairovirus	ARB51468.1	C_dry_1_TRINITY_DN3652_c1_g1_i1	1.6e-21	108
Viruses;ssRNAviruses;ssRNAnegative-strandviruses;Bunyavirales;Nairoviridae;Orthonairovirus	ARB51468.1	C_dry_1_TRINITY_DN10078_c0_g1_i4	2.51e-21	108
Viruses;ssRNAviruses;ssRNAnegative-strandviruses;Bunyavirales;Nairoviridae;Orthonairovirus	ARB51468.1	C_dry_1_TRINITY_DN10078_c0_g1_i2	2.53e-21	108
Viruses;Riboviria;Reoviridae;Sedoreovirinae;Orbivirus	CAM57242.2	C_dry_3_TRINITY_DN4016_c0_g1_i2	1.67e-14	86.1
Viruses;Riboviria;Reoviridae;Sedoreovirinae;Orbivirus	CAM57242.2	A_wet_3_TRINITY_DN247082_c0_g1_i1	9.35e-15	86.1
Viruses;Riboviria;Reoviridae;Sedoreovirinae;Orbivirus	CAM57242.2	C_wet_3_TRINITY_DN23857_c0_g1_i1	1.25e-14	86.1
Viruses;Riboviria;Reoviridae;Sedoreovirinae;Orbivirus	CAM57242.2	A_wet_2_TRINITY_DN6114_c0_g1_i2	1.23e-14	86.1
Viruses;Riboviria;Reoviridae;Sedoreovirinae;Orbivirus	CAM57242.2	A_dry_2_TRINITY_DN12956_c0_g1_i2	2.03e-14	86.1
Viruses;Riboviria;Reoviridae;Sedoreovirinae;Orbivirus	CAM57242.2	A_wet_3_TRINITY_DN33992_c0_g1_i1	1.9e-14	86.1
Viruses;Riboviria;Reoviridae;Sedoreovirinae;Orbivirus	CAM57242.2	A_dry_1_TRINITY_DN39628_c0_g1_i1	1.35e-14	86.1
Viruses;Riboviria;Reoviridae;Sedoreovirinae;Orbivirus	CAM57242.2	A_wet_2_TRINITY_DN6114_c0_g1_i8	1.98e-14	86.1
Viruses;Riboviria;Reoviridae;Sedoreovirinae;Orbivirus	CAM57242.2	A_dry_1_TRINITY_DN5979_c0_g1_i1	2.12e-14	86.1
Viruses;Riboviria;Reoviridae;Sedoreovirinae;Orbivirus	CAM57242.2	A_dry_1_TRINITY_DN8920_c0_g1_i1	1.46e-14	86.1
Viruses;ssRNAviruses;ssRNApositive-strandviruses,noDNAstage;Closteroviridae;Ampelovirus	AAF22738.1	C_wet_1_TRINITY_DN8023_c0_g3_i1	8.82e-15	86.1
Viruses;Riboviria;Reoviridae;Sedoreovirinae;Orbivirus	CAM57242.2	C_wet_2_TRINITY_DN5345_c0_g4_i1	7.34e-15	86.1
Viruses;Riboviria;Reoviridae;Sedoreovirinae;Orbivirus	CAM57242.2	C_dry_3_TRINITY_DN12169_c0_g1_i2	1.38e-14	86.1
Viruses;Riboviria;Reoviridae;Sedoreovirinae;Orbivirus	CAM57242.2	C_dry_3_TRINITY_DN12169_c0_g1_i1	1.42e-14	86.1
Viruses;Riboviria;Reoviridae;Sedoreovirinae;Orbivirus	CAM57242.2	C_wet_2_TRINITY_DN4949_c0_g2_i1	6.13e-15	86.1
Viruses;Riboviria;Reoviridae;Sedoreovirinae;Orbivirus	CAM57242.2	C_dry_3_TRINITY_DN4933_c0_g1_i10	1.09e-14	86.1
Viruses;Riboviria;Reoviridae;Sedoreovirinae;Orbivirus	CAM57242.2	C_dry_3_TRINITY_DN4933_c0_g1_i4	1.09e-14	86.1
[truncated: 1,302 more rows]
