# Supplementary material for: Moisture modulates soil reservoirs of active DNA and RNA viruses
Source: Commun Biol. 2021 Aug 26;4:992. doi: 10.1038/s42003-021-02514-2 (PMC8390657; doi:10.1038/s42003-021-02514-2)
Supplement: Supplementary file 10 — Supplementary Data 8. Viral Pfam list for viral gene annotation. [file 42003_2021_2514_MOESM10_ESM.xlsx]

## Sheet: Sheet1
PF00004
PF00023
PF00073
PF00075
PF00077
PF00097
PF00112
PF00124
PF00136
PF00145
PF00149
PF00154
PF00166
PF00176
PF00186
PF00204
PF00216
PF00239
PF00265
PF00268
PF00271
PF00286
PF00293
PF00303
PF00317
PF00383
PF00423
PF00426
PF00429
PF00434
PF00462
PF00476
PF00481
PF00500
PF00506
PF00508
PF00511
PF00513
PF00517
PF00518
PF00519
PF00519
PF00521
PF00521
PF00523
PF00523
PF00524
PF00524
PF00527
PF00527
PF00540
PF00540
PF00541
PF00541
PF00548
PF00548
PF00552
PF00552
PF00562
PF00562
PF00574
PF00589
PF00598
PF00601
PF00603
PF00604
PF00606
PF00607
PF00608
PF00651
PF00653
PF00661
PF00665
PF00680
PF00692
PF00693
PF00695
PF00716
PF00717
PF00718
PF00721
PF00729
PF00738
PF00740
PF00761
PF00767
PF00770
PF00772
PF00782
PF00798
PF00799
PF00802
PF00803
PF00843
PF00844
PF00844
PF00845
PF00845
PF00846
PF00846
PF00847
PF00847
PF00851
PF00851
PF00869
PF00869
PF00894
PF00894
PF00897
PF00897
PF00898
PF00898
PF00901
PF00901
PF00906
PF00910
PF00915
PF00929
PF00937
PF00940
PF00943
PF00944
PF00945
PF00946
PF00947
PF00948
PF00949
PF00951
PF00952
PF00959
PF00972
PF00973
PF00974
PF00978
PF00980
PF00983
PF00998
PF01001
PF01002
PF01003
PF01004
PF01005
PF01006
PF01057
PF01065
PF01068
PF01104
PF01107
PF01140
PF01140
PF01141
PF01141
PF01258
PF01258
PF01307
PF01307
PF01310
PF01310
PF01318
PF01318
PF01343
PF01343
PF01349
PF01349
PF01350
PF01350
PF01366
PF01366
PF01391
PF01407
PF01440
PF01443
PF01471
PF01492
PF01499
PF01506
PF01510
PF01516
PF01520
PF01524
PF01525
PF01528
PF01533
PF01537
PF01538
PF01539
PF01541
PF01542
PF01543
PF01552
PF01560
PF01561
PF01563
PF01567
PF01570
PF01573
PF01577
PF01589
PF01600
PF01601
PF01607
PF01611
PF01612
PF01612
PF01616
PF01616
PF01623
PF01623
PF01635
PF01635
PF01639
PF01639
PF01646
PF01646
PF01659
PF01659
PF01660
PF01660
PF01661
PF01661
PF01665
PF01665
PF01671
PF01673
PF01677
PF01686
PF01688
PF01690
PF01691
PF01692
PF01693
PF01696
PF01700
PF01707
PF01708
PF01718
PF01728
PF01736
PF01763
PF01766
PF01767
PF01768
PF01771
PF01785
PF01787
PF01801
PF01802
PF01806
PF01807
PF01818
PF01819
PF01832
PF01844
PF02022
PF02053
PF02061
PF02086
PF02093
PF02123
PF02123
PF02124
PF02124
PF02160
PF02160
PF02217
PF02217
PF02226
PF02226
PF02228
PF02228
PF02236
PF02236
PF02247
PF02247
PF02248
PF02248
PF02250
PF02250
PF02282
PF02304
PF02305
PF02306
PF02316
PF02336
PF02346
PF02368
PF02393
PF02398
PF02399
PF02407
PF02413
PF02438
PF02439
PF02440
PF02442
PF02443
PF02455
PF02456
PF02459
PF02476
PF02478
PF02479
PF02480
PF02486
PF02489
PF02495
PF02498
PF02499
PF02500
PF02509
PF02511
PF02703
PF02711
PF02718
PF02718
PF02723
PF02723
PF02811
PF02811
PF02831
PF02831
PF02832
PF02832
PF02867
PF02867
PF02899
PF02899
PF02902
PF02902
PF02907
PF02907
PF02924
PF02924
PF02925
PF02945
PF02956
PF02957
PF02993
PF03003
PF03012
PF03035
PF03038
PF03041
PF03043
PF03044
PF03048
PF03049
PF03052
PF03053
PF03084
PF03104
PF03113
PF03115
PF03117
PF03121
PF03122
PF03175
PF03187
PF03197
PF03210
PF03213
PF03216
PF03220
PF03225
PF03228
PF03231
PF03235
PF03237
PF03245
PF03246
PF03246
PF03251
PF03251
PF03252
PF03252
PF03258
PF03258
PF03273
PF03273
PF03277
PF03277
PF03286
PF03286
PF03287
PF03287
PF03288
PF03288
PF03289
PF03289
PF03290
PF03292
PF03293
PF03294
PF03295
PF03296
PF03307
PF03310
PF03324
PF03325
PF03326
PF03327
PF03335
PF03336
PF03337
PF03338
PF03339
PF03340
PF03341
PF03354
PF03355
PF03356
PF03361
PF03362
PF03369
PF03374
PF03376
PF03387
PF03391
PF03393
PF03394
PF03395
PF03396
PF03406
PF03408
PF03410
PF03410
PF03420
PF03420
PF03431
PF03438
PF03438
PF03477
PF03477
PF03539
PF03539
PF03554
PF03554
PF03557
PF03557
PF03558
PF03558
PF03563
PF03563
PF03566
PF03580
PF03580
PF03581
PF03584
PF03585
PF03586
PF03589
PF03592
PF03678
PF03688
PF03689
PF03716
PF03728
PF03796
PF03804
PF03819
PF03837
PF03863
PF03864
PF03903
PF03905
PF03906
PF03910
PF03955
PF03970
PF04095
PF04162
PF04196
PF04197
PF04233
PF04242
PF04381
PF04383
PF04395
PF04404
PF04441
PF04448
PF04448
PF04451
PF04451
PF04466
PF04466
PF04490
PF04490
PF04491
PF04491
PF04492
PF04492
PF04496
PF04496
PF04497
PF04497
PF04498
PF04498
PF04501
PF04501
PF04513
PF04514
PF04517
PF04521
PF04522
PF04523
PF04528
PF04529
PF04530
PF04531
PF04533
PF04534
PF04537
PF04540
PF04541
PF04544
PF04550
PF04559
PF04580
PF04583
PF04584
PF04586
PF04595
PF04596
PF04599
PF04606
PF04623
PF04630
PF04631
PF04633
PF04637
PF04639
PF04651
PF04656
PF04660
PF04661
PF04662
PF04682
PF04682
PF04687
PF04687
PF04688
PF04688
PF04700
PF04700
PF04701
PF04701
PF04708
PF04708
PF04713
PF04713
PF04726
PF04726
PF04735
PF04735
PF04745
PF04745
PF04753
PF04766
PF04767
PF04777
PF04785
PF04787
PF04797
PF04798
PF04805
PF04807
PF04823
PF04834
PF04838
PF04843
PF04848
PF04850
PF04851
PF04860
PF04865
PF04872
PF04878
PF04881
PF04883
PF04887
PF04913
PF04924
PF04929
PF04941
PF04943
PF04947
PF04948
PF04965
PF04971
PF04984
PF04985
PF04998
PF04998
PF05006
PF05006
PF05009
PF05009
PF05054
PF05054
PF05059
PF05059
PF05061
PF05061
PF05063
PF05063
PF05065
PF05065
PF05069
PF05069
PF05072
PF05072
PF05073
PF05077
PF05077
PF05081
PF05087
PF05092
PF05094
PF05098
PF05100
PF05105
PF05106
PF05112
PF05119
PF05125
PF05133
PF05135
PF05136
PF05152
PF05155
PF05203
PF05204
PF05213
PF05214
PF05248
PF05259
PF05268
PF05269
PF05273
PF05274
PF05288
PF05290
PF05305
PF05311
PF05313
PF05314
PF05318
PF05320
PF05320
PF05322
PF05322
PF05323
PF05323
PF05341
PF05341
PF05352
PF05352
PF05354
PF05354
PF05357
PF05357
PF05363
PF05363
PF05367
PF05367
PF05379
PF05379
PF05381
PF05381
PF05382
PF05385
PF05393
PF05396
PF05407
PF05409
PF05411
PF05412
PF05416
PF05435
PF05435
PF05445
PF05449
PF05451
PF05451
PF05459
PF05464
PF05464
PF05473
PF05489
PF05503
PF05505
PF05515
PF05518
PF05521
PF05531
PF05533
PF05541
PF05549
PF05550
PF05565
PF05566
PF05578
PF05579
PF05629
PF05674
PF05696
PF05702
PF05709
PF05718
PF05725
PF05725
PF05733
PF05733
PF05734
PF05734
PF05750
PF05750
PF05752
PF05752
PF05766
PF05766
PF05767
PF05767
PF05771
PF05771
PF05772
PF05772
PF05774
PF05774
PF05784
PF05788
PF05789
PF05796
PF05798
PF05803
PF05810
PF05812
PF05813
PF05814
PF05815
PF05820
PF05829
PF05840
PF05846
PF05847
PF05852
PF05864
PF05866
PF05869
PF05876
PF05878
PF05878
PF05880
PF05883
PF05886
PF05892
PF05894
PF05895
PF05919
PF05926
PF05929
PF05930
PF05939
PF05941
PF05944
PF05950
PF05950
PF05959
PF05959
PF05961
PF05961
PF05963
PF05963
PF05966
PF05966
PF05973
PF05973
PF05989
PF05989
PF05993
PF05993
PF05999
PF05999
PF06015
PF06015
PF06016
PF06019
PF06024
PF06033
PF06034
PF06040
PF06056
PF06061
PF06064
PF06070
PF06072
PF06074
PF06076
PF06086
PF06088
PF06096
PF06112
PF06114
PF06120
PF06129
PF06138
PF06141
PF06143
PF06145
PF06147
PF06150
PF06152
PF06163
PF06193
PF06194
PF06199
PF06215
PF06215
PF06222
PF06223
PF06227
PF06254
PF06254
PF06256
PF06256
PF06260
PF06260
PF06269
PF06269
PF06284
PF06284
PF06291
PF06291
PF06301
PF06301
PF06307
PF06307
PF06316
PF06316
PF06317
PF06317
PF06322
PF06322
PF06323
PF06326
PF06334
PF06356
PF06363
PF06363
PF06378
PF06380
PF06380
PF06381
PF06385
PF06389
PF06431
PF06436
PF06460
PF06471
PF06478
PF06488
PF06489
PF06497
PF06517
PF06528
PF06530
PF06531
PF06536
PF06591
PF06598
PF06601
PF06605
PF06648
PF06673
PF06714
PF06715
PF06720
PF06726
PF06734
PF06763
PF06771
PF06791
PF06805
PF06806
PF06806
PF06810
PF06810
PF06820
PF06820
PF06822
PF06841
PF06841
PF06851
PF06851
PF06854
PF06854
PF06856
PF06856
PF06890
PF06890
PF06891
PF06891
PF06894
PF06894
PF06896
PF06900
PF06919
PF06926
PF06929
PF06931
PF06992
PF06995
PF07020
PF07022
PF07026
PF07030
PF07041
PF07066
PF07067
PF07068
PF07083
PF07087
PF07102
PF07116
PF07124
PF07125
PF07129
PF07131
PF07134
PF07141
PF07150
PF07151
PF07157
PF07190
PF07206
PF07230
PF07236
PF07243
PF07245
PF07261
PF07267
PF07267
PF07278
PF07278
PF07280
PF07280
PF07325
PF07325
PF07340
PF07340
PF07346
PF07346
PF07352
PF07352
PF07374
PF07374
PF07380
PF07380
PF07409
PF07409
PF07410
PF07413
PF07415
PF07436
PF07447
PF07455
PF07460
PF07463
PF07471
PF07484
PF07505
PF07508
PF07652
PF07728
PF07733
PF07781
PF07789
PF07825
PF07852
PF07874
PF07880
PF07902
PF07925
PF08010
PF08135
PF08199
PF08200
PF08246
PF08273
PF08275
PF08283
PF08289
PF08300
PF08301
PF08346
PF08358
PF08398
PF08398
PF08400
PF08400
PF08404
PF08404
PF08405
PF08405
PF08408
PF08408
PF08410
PF08410
PF08435
PF08435
PF08440
PF08440
PF08452
PF08456
PF08456
PF08464
PF08464
PF08465
PF08467
PF08475
PF08476
PF08500
PF08677
PF08684
PF08706
PF08707
PF08708
PF08710
PF08715
PF08716
PF08717
PF08719
PF08722
PF08724
PF08727
PF08748
PF08762
PF08774
PF08789
PF08804
PF08809
PF08813
PF08855
PF08890
PF08931
PF08935
PF08948
PF08949
PF08993
PF08994
PF09003
PF09008
PF09018
PF09089
PF09096
PF09097
PF09116
PF09116
PF09124
PF09124
PF09158
PF09158
PF09214
PF09215
PF09215
PF09231
PF09250
PF09250
PF09251
PF09251
PF09266
PF09266
PF09293
PF09293
PF09299
PF09299
PF09300
PF09301
PF09306
PF09306
PF09327
PF09355
PF09356
PF09372
PF09393
PF09401
PF09408
PF09414
PF09524
PF09588
PF09593
PF09595
PF09643
PF09645
PF09669
PF09675
PF09681
PF09682
PF09684
PF09693
PF09718
PF09931
PF09956
PF10076
PF10109
PF10122
PF10123
PF10124
PF10127
PF10145
PF10389
PF10464
PF10543
PF10544
PF10548
PF10549
PF10553
PF10554
PF10554
PF10618
PF10618
PF10640
PF10651
PF10651
PF10665
PF10665
PF10668
PF10668
PF10686
PF10686
PF10715
PF10715
PF10717
PF10717
PF10746
PF10746
PF10789
PF10789
PF10849
PF10857
PF10872
PF10874
PF10886
PF10891
PF10902
PF10910
PF10911
PF10918
PF10922
PF10926
PF10934
PF10963
PF10979
PF10991
PF11031
PF11041
PF11043
PF11050
PF11053
PF11056
PF11058
PF11073
PF11081
PF11087
PF11091
PF11099
PF11108
PF11110
PF11113
PF11114
PF11123
PF11125
PF11133
PF11134
PF11166
PF11189
PF11192
PF11195
PF11242
PF11246
PF11247
PF11310
PF11351
PF11351
PF11359
PF11359
PF11360
PF11360
PF11367
PF11367
PF11417
PF11417
PF11418
PF11438
PF11438
PF11443
PF11443
PF11492
PF11492
PF11507
PF11507
PF11602
PF11634
PF11634
PF11649
PF11650
PF11651
PF11653
PF11668
PF11672
PF11673
PF11681
PF11729
PF11733
PF11750
PF11753
PF11792
PF11860
PF11863
PF11985
PF12011
PF12025
PF12132
PF12149
PF12193
PF12193
PF12217
PF12218
PF12219
PF12226
PF12236
PF12259
PF12289
PF12299
PF12322
PF12363
PF12375
PF12381
PF12387
PF12410
PF12415
PF12433
PF12433
PF12467
PF12467
PF12503
PF12503
PF12524
PF12524
PF12562
PF12562
PF12571
PF12571
PF12575
PF12575
PF12601
PF12601
PF12604
PF12604
PF12629
PF12629
PF12630
PF12630
PF12684
PF12691
PF12699
PF12705
PF12789
PF12796
PF12803
PF12803
PF12818
PF12937
PF12941
PF13008
PF13064
PF13102
PF13132
PF13148
PF13155
PF13168
PF13169
PF13198
PF13227
PF13229
PF13252
PF13262
PF13264
PF13353
PF13385
PF13476
PF13479
PF13481
PF13482
PF13495
PF13539
PF13550
PF13554
PF13597
PF13608
PF13608
PF13611
PF13611
PF13639
PF13639
PF13640
PF13640
PF13671
PF13671
PF13759
PF13759
PF13825
PF13825
PF13876
PF13876
PF13884
PF13884
PF13920
PF13920
PF13935
PF13973
PF14000
PF14163
PF14216
PF14265
PF14313
PF14314
PF14318
PF14354
PF14359
PF14373
PF14395
PF14528
PF14549
PF14550
PF14594
PF14657
PF14659
PF14743
PF14787
PF14890
PF14928
PF15500
PF15518
PF15518
PF15541
PF15943
PF15968
PF15968
PF16075
PF16079
PF16080
PF16081
PF16083
PF16329
PF16348
PF16451
PF16452
PF16452
PF16459
PF16459
PF16460
PF16460
PF16461
PF16461
PF16473
PF16473
PF16504
PF16504
PF16510
PF16510
PF16530
PF16530
PF16532
PF16532
PF16677
PF16677
PF16684
PF16684
PF16688
PF16724
PF16749
PF16758
PF16773
PF16773
PF16774
PF16778
PF16790
PF16792
PF16793
PF16795
PF16805
PF16812
PF16821
PF16838
PF16855
PF16857
PF16857
PF16903
PF16928
PF16931
PF16938
PF16945
PF17086
